# Supplementary material for: Maternal DNA lineages at the gate of Europe in the 10th century AD
Source: PLoS One. 2018 Mar 14;13(3):e0193578. doi: 10.1371/journal.pone.0193578 (PMC5851556; doi:10.1371/journal.pone.0193578)
Supplement: S2 Table — (XLSX) [file pone.0193578.s006.xlsx]

## Sheet: S2
S2 Table. Details of the primer sets used for PCR.
The following primer pairs were used in the Romanian laboratory. The reference for the primers used in the Spanish laboratory is given in the text.
Primer name	Sequences	Range of DNA sequence info./Detected position(s)	Amplicon size (bp)	References
MPS1A_F15989	5’-CCC AAA GCT AAG ATT CTA AT-3’	16009-16138	170	Gabriel et al. 2001
MPS1A_R16158	5’-TAC TAC AGG TGG TCA AGT AT-3
MPS1B_F16112	5’-CAC CAT GAA TAT TGT ACG GT-3’	16132-16217	126	Gabriel et al. 2001
MPS1B_R16237	5’-TGT GTG ATA GTT GAG GGT TG-3’
MPS2A_F16190	5’-CCC CAT GCT TAC AAG CAA GT-3’	16210-16302	133	Gabriel et al. 2001
MPS2A_R16322	5’-TGG CTT TAT GTA CTA TGT AC-3’
MPS2B_F16268	5’-CAC TAG GAT ACC AAC AAA CC-3’	16288–16390	143	Gabriel et al. 2001
MPS2B_R16410	5’-GAG GAT GGT GGT CAA GGG AC-3’
MPS3A_F34	5’-GGG AGC TCT CCA TGC ATT TGG TA-3’	57–135	126	Gabriel et al. 2001
MPS3A_R159	5’-AAA TAA TAG GAT GAG GCA GGA ATC-3’
MPS3B_F109	5’-GCA CCC TAT GTC GCA GTA TCT GTC-3’	133–219	132	Gabriel et al. 2001
MPS3B_R240	5’-TAT TAT TAT GTC CTA CAA GCA-3’
MPS4A_F151	5’-CTA TTA TTT ATC GCA CCT-3’	169–273	142	Gabriel et al. 2001
MPS4A_R292	5’-ATT TTT TGT TAT GAT GTC T-3’
MPS4B_F220	5’-TGC TTG TAG GAC ATA ATA AT-3'	240–357	158	Gabriel et al. 2001
MPS4B_R377	5’-GTG TTA GGG TTC TTT GTT TT-3’
L7013	5’-AGACATCGTACTACACGACACG-3'	7028	90	Dissing et al. 2007
H7062	5’-AAGCCTCCTATGATGGCAAA-3'
8343F	5’-TAT TTA CCC TAT AGC ACC CCC T-3’	8343	133	this study
8343R	5’-ACG GTA GTA TTT AGT TGG GGC A-3’
15674F	5’-CGT CCC TAA CAA ACT AGG AGG C-3’	15674	164	this study
15674R	5’-TTC AGG TTA GAA TGA GGA GGT-3’
References:
Gabriel et al. 2001	Gabriel MN, Huffine EF, Ryan JH, Holland MM, Parsons TJ. Improved MtDNA sequence analysis of forensic remains using a "mini-primer set" amplification strategy. J Forensic Sci. 2001; 46(2): 247-253. Epub 2001/04/18. PMID: 11305426.
Dissing et al. 2007	Dissing J, Binladen J, Hansen A, Sejrsen B, Willerslev E, Lynnerup N. The last Viking King: a royal maternity case solved by ancient DNA analysis. Forensic Sci Int. 2007; 166(1): 21-27. doi: 10.1016/j.forsciint.2006.03.020. PMID: 16687224.
