# Supplementary material for: Maternal DNA lineages at the gate of Europe in the 10th century AD
Source: PLoS One. 2018 Mar 14;13(3):e0193578. doi: 10.1371/journal.pone.0193578 (PMC5851556; doi:10.1371/journal.pone.0193578)
Supplement: S4 Table — (XLSX) [file pone.0193578.s008.xlsx]

## Sheet: S4
S4 Table. Bioinformatics analyses output for NGS data.
	SeqPrep Results				PCR duplicates	ContDeam Results			Schmutzi			Number of N			Average Coverage	mtCoverage	Haplofind		mapDamage		Observations
Sample ID	Pairs Processed	Pairs Merged	Pairs With Adapters	Pairs Discarded		Average estimate	Lower estimate	Upper estimate	Average estimate	Lower estimate	Upper estimate	q20	q30	q50		q50	Hg	Score	CtoT	GtoA
M2	1382903	1332831	1261231	41492	638663 / 670916 = 0.9519	0.02	0.01	0.03	0.02	0.01	0.03	0	0	0	146.847	100%	V1a	1.00
M5	134279	127313	111880	4720	28 / 95 = 0.2947																Very low coverage
M9	239369	229317	203645	6276	9900 / 18044 = 0.5486	0	0	0.005	0.01	0	0.02	24	46	107	24.9696	99.35%	N9a9	1.00	0.363	0.385	Same haplotype
M11	725011	689494	621018	28385	228696 / 260177 = 0.8790	0	0	0.005	0.02	0.01	0.03	0	0	2	161.943	100%	N9a9	1.00	0.255	0.294
M15	1280104	1239782	1076626	27133	504127 / 536392 = 0.9398	0.055	0.04	0.07	0.02	0.01	0.03	1	2	2	173.411	100%	H13a1a3	1.00
M17	679301	647967	596620	25520	171574 / 199838 = 0.8586	0.03	0.02	0.04	0.02	0.01	0.03	1	1	2	114.82	100%	H5e1a1	1.00
