# Supplementary material for: Maternal DNA lineages at the gate of Europe in the 10th century AD
Source: PLoS One. 2018 Mar 14;13(3):e0193578. doi: 10.1371/journal.pone.0193578 (PMC5851556; doi:10.1371/journal.pone.0193578)
Supplement: S5 Table — (XLSX) [file pone.0193578.s009.xlsx]

## Sheet: S5
S5 Table. Population information and mtDNA haplogroup frequencies used for PCA with the 15 medieval populations.
Region	Country	Population	Abbreviation	Centuries	N		Mitochondrial haplogroup frequencies																										References
					503		A	B	C/F/G	D	H	HV	I	J	JT	K	M	N1	N9	R0	R1	T	U	U2	U3	U4	U5a	U5b	U8	V	W	X
Eastern Europe	Romania	Medieval population from southeastern Romania, Capidava	ROU-med	10th-11th AD	8	ROU-med	0	0	0	0	37.5	0	0	0	0	0	0	0	12.5	12.5	0	0	0	0	12.5	0	12.5	0	0	12.5	0	0	This study
Eastern Europe	Bulgaria	Medieval Bulgarians	BGR-med	8th-10th AD	13	BGR-med	0	0	0	0	53.8462	7.69231	0	15.3846	0	0	0	0	0	0	0	15.3846	0	0	7.69231	0	0	0	0	0	0	0	Nesheva et al. 2015
Eastern Europe	Hungary	Avars	HUN-Avar	6th-9th AD	26	HUN-Avar	0	0	7.69231	3.84615	38.4615	3.84615	0	0	0	3.84615	3.84615	0	0	0	0	19.2308	0	3.84615	3.84615	3.84615	3.84615	0	0	0	0	3.84615	Csosz et al. 2016
Eastern Europe	Hungary	Medieval populations of Conquest period from Hungary	HUN-Conq	10th-12th AD	103	HUN-Conq	7.76699	5.82524	5.82524	5.82524	19.4175	0.970874	0.970874	7.76699	0	1.94175	0.970874	3.8835	0	0	0	11.6505	1.94175	3.8835	0	3.8835	7.76699	0.970874	1.94175	0.970874	1.94175	3.8835	Csosz et al. 2016, Tömöry et al. 2007, Neparáczki et al. 2017a, Neparáczki et al. 2017b
Eastern Europe	Hungary	Medieval Cumanians	HUN-Cum	13th AD	11	HUN-Cum	0	0	0	9.09091	36.3636	0	0	0	9.09091	0	0	0	0	0	0	0	18.1818	0	9.09091	0	0	0	0	18.1818	0	0	Bogácsi-Szabó et al. 2005
Eastern Europe	Hungary	Lombards from Hungary: Szólád	HUN-Lomb	6th AD	25	HUN-Lomb	0	0	0	0	36	8	4	16	0	4	0	8	0	0	0	8	4	0	0	12	0	0	0	0	0	0	Alt et al. 2014
Eastern Europe	Poland	Medieval Slavs from Poland: Cedynia (West Pomerania Province), Ostrów Lednicki (Greater Poland Province)	POL-med	11th-15th AD	20	POL-med	0	0	0	0	40	10	0	10	0	10	0	5	0	5	0	5	0	0	0	0	0	0	0	0	5	10	Juras et al. 2014
Eastern Europe	Slovakia	Medieval Slavs from Slovakia: Nitra-Sindolka, Csekej	SVK-med	9th-12th AD	19	SVK-med	0	0	0	0	21.0526	0	0	21.0526	0	0	0	0	0	5.26316	0	31.5789	0	0	0	5.26316	5.26316	0	10.5263	0	0	0	Csákyová et al. 2016
Northern Europe	Denmark	Medieval Danes and Vikings: Galgedil, Kongemarken, Riisby	DNK-Vik-med	11th-15th AD	27	DNK-Vik-med	0	0	0	0	37.037	0	11.1111	11.1111	0	7.40741	0	3.7037	0	0	0	11.1111	3.7037	0	0	0	7.40741	3.7037	0	0	0	3.7037	Melchior et al. 2010
Northern Europe	Iceland	Early medieval Icelander	ISL-med	10th-12th AD	68	ISL-med	0	0	0	0	30.8824	1.47059	7.35294	14.7059	0	14.7059	0	0	0	0	1.47059	8.82353	0	0	1.47059	4.41176	4.41176	2.94118	0	2.94118	2.94118	1.47059	Helgason et al. 2009
Northern Europe	Norway	Vikings from Norway: Nord-Trøndelag, Nordland, Sør-Trøndelag, Telemark, Troms, Oppland, Hedmark	NOR-Vik	6th-11th AD	43	NOR-Vik	2.32558	0	0	0	34.8837	9.30233	4.65116	13.9535	0	9.30233	0	0	0	0	0	2.32558	0	0	2.32558	2.32558	9.30233	6.97674	0	2.32558	0	0	Krzewińska et al. 2015
Southern Europe	Spain	Medieval Spaniards: Basque, Aldaieta	ESP-med	6th-7th AD	34	ESP-med	0	0	0	0	52.9412	0	0	14.7059	0	2.94118	2.94118	0	0	0	0	8.82353	5.88235	5.88235	0	0	0	2.94118	0	2.94118	0	0	Alzualde et al. 2006
Southern Europe	Italy - Piedmont	Lombards from Italy: Rivoli, Corso Levi (Turin); Rivoli, La Perosa (Turin); Mombello Monferrato (Alessandria); Collegno (Turin); Centallo, San Gervasio (Cuneo)	ITA-Lomb	6th-8th AD	28	ITA-Lomb	0	0	0	0	50	0	3.57143	17.8571	0	0	0	0	0	0	0	10.7143	0	3.57143	0	3.57143	10.7143	0	0	0	0	0	Vai et al. 2015
Southern Europe	Italy - Tuscans	Medieval Italians: Firenze, Piazza Signoria; Pisa, Vicopisano; Livorno, Castello Donoratico; Massa Carrara, Fivizzano; Siena, Santa Maria della Scala; Grosseto, San Quirico	ITA-med	10th-15th AD	27	ITA-med	0	0	0	3.7037	66.6667	0	0	3.7037	0	3.7037	3.7037	0	0	0	0	14.8148	3.7037	0	0	0	0	0	0	0	0	0	Guimaraes et al. 2009
Western Asia	Turkey	Byzantine population from Turkey, Sagalassos	TUR-Byz	11th-13th AD	51	TUR-Byz	0	0	0	0	17.6471	5.88235	0	11.7647	0	9.80392	0	11.7647	0	5.88235	0	9.80392	7.84314	0	5.88235	0	1.96078	0	1.96078	0	7.84314	1.96078	Ottoni et al. 2011
References
Alt et al. 2014	Alt KW, Knipper C, Peters D, Müller W, Maurer AF, Kollig I, et al. Lombards on the move--an integrative study of the migration period cemetery at Szolad, Hungary. PLoS One. 2014; 9(11): e110793. doi: 10.1371/journal.pone.0110793. PMID: 25369022.
Alzualde et al. 2006	Alzualde A, Izagirre N, Alonso S, Alonso A, Albarrán C, Azkarate A, et al. Insights into the "isolation" of the Basques: mtDNA lineages from the historical site of Aldaieta (6th-7th centuries AD). Am J Phys Anthropol. 2006; 130(3): 394-404. doi: 10.1002/ajpa.20375. PMID: 16425179.
Bogácsi-Szabó et al. 2005	Bogácsi-Szabó E, Kalmár T, Csányi B, Tömöry G, Czibula A, Priskin K, et al. Mitochondrial DNA of ancient Cumanians: culturally Asian steppe nomadic immigrants with substantially more western Eurasian mitochondrial DNA lineages. Hum Biol. 2005; 77(5): 639-62. PMID: 16596944.
Csákyová et al. 2016	Csákyová V, Szécsényi-Nagy A, Csősz A, Nagy M, Fusek G, Langó P, et al. Maternal Genetic Composition of a Medieval Population from a Hungarian-Slavic Contact Zone in Central Europe. PLoS One. 2016; 11(3): e0151206. doi: 10.1371/journal.pone.0151206. PMID: 26963389.
Csosz et al. 2016	Csősz A, Szécsényi-Nagy A, Csákyová V, Langó P, Bódis V, Köhler K, et al. Maternal Genetic Ancestry and Legacy of 10(th) Century AD Hungarians. Sci Rep. 2016; 6: 33446. doi: 10.1038/srep33446. PMID: 27633963.
Guimaraes et al. 2009	Guimaraes S, Ghirotto S, Benazzo A, Milani L, Lari M, Pilli E, et al. Genealogical discontinuities among Etruscan, Medieval, and contemporary Tuscans. Mol Biol Evol. 2009; 26(9): 2157-66. doi: 10.1093/molbev/msp126. PMID: 19570745.
Helgason et al. 2009	Helgason A, Lalueza-Fox C, Ghosh S, Sigurethardóttir S, Sampietro ML, Gigli E, et al. Sequences from first settlers reveal rapid evolution in Icelandic mtDNA pool. PLoS Genet. 2009; 5(1): e1000343. doi: 10.1371/journal.pgen.1000343. PMID: 19148284.
Juras et al. 2014	Juras A, Dabert M, Kushniarevich A, Malmström H, Raghavan M, Kosicki JZ, et al. Ancient DNA reveals matrilineal continuity in present-day Poland over the last two millennia. PLoS One. 2014; 9(10): e110839. doi: 10.1371/journal.pone.0110839. PMID: 25337992.
Krzewińska et al. 2015	Krzewińska M, Bjornstad G, Skoglund P, Olason PI, Bill J, Götherström A, et al. Mitochondrial DNA variation in the Viking age population of Norway. Philos Trans R Soc Lond B Biol Sci. 2015; 370(1660): 20130384. doi: 10.1098/rstb.2013.0384. PMID: 25487335.
Melchior et al. 2010	Melchior L, Lynnerup N, Siegismund HR, Kivisild T, Dissing J. Genetic diversity among ancient Nordic populations. PLoS One. 2010; 5(7): e11898. doi: 10.1371/journal.pone.0011898. PMID: 20689597.
Neparáczki et al. 2017a	Neparaczki E, Juhasz Z, Pamjav H, Feher T, Csanyi B, Zink A, et al. Genetic structure of the early Hungarian conquerors inferred from mtDNA haplotypes and Y-chromosome haplogroups in a small cemetery. Mol Genet Genomics. 2017; 292(1): 201-214. doi: 10.1007/s00438-016-1267-z. PMID: 27803981.
Neparáczki et al. 2017b	Neparaczki E, Kocsy K, Toth GE, Maroti Z, Kalmar T, Bihari P, et al. Revising mtDNA haplotypes of the ancient Hungarian conquerors with next generation sequencing. PLoS One. 2017; 12(4): e0174886. doi: 10.1371/journal.pone.0174886. PMID: 28422985.
Nesheva et al. 2015	Nesheva DV, Karachanak-Yankova S, Lari M, Yordanov Y, Galabov A, Caramelli D, et al. Mitochondrial DNA Suggests a Western Eurasian Origin for Ancient (Proto-) Bulgarians. Hum Biol. 2015; 87(1): 19-28. PMID: 26416319.
Ottoni et al. 2011	Ottoni C, Ricaut FX, Vanderheyden N, Brucato N, Waelkens M, Decorte R. Mitochondrial analysis of a Byzantine population reveals the differential impact of multiple historical events in South Anatolia. Eur J Hum Genet. 2011; 19(5): 571-6. doi: 10.1038/ejhg.2010.230. PMID: 21224890.
Tömöry et al. 2007	Tömöry G, Csányi B, Bogácsi-Szabó E, Kalmár T, Czibula A, Csősz A, et al. Comparison of maternal lineage and biogeographic analyses of ancient and modern Hungarian populations. Am J Phys Anthropol. 2007; 134(3): 354-68. doi: 10.1002/ajpa.20677. PMID: 17632797.
Vai et al. 2015	Vai S, Ghirotto S, Pilli E, Tassi F, Lari M, Rizzi E, et al. Genealogical relationships between early medieval and modern inhabitants of Piedmont. PLoS One. 2015; 10(1): e0116801. doi: 10.1371/journal.pone.0116801. PMID: 25635682.
