# Supplementary material for: Maternal DNA lineages at the gate of Europe in the 10th century AD
Source: PLoS One. 2018 Mar 14;13(3):e0193578. doi: 10.1371/journal.pone.0193578 (PMC5851556; doi:10.1371/journal.pone.0193578)
Supplement: S6 Table — (XLSX) [file pone.0193578.s010.xlsx]

## Sheet: S6
S6 Table. FST values, p values and Slatkin FST matrix of the 15 medieval populations.
Np 16050-16383 were considered at the FST computation in Arlequin software, ver 3.5.2.2 . Significant and p values (<0.05) were highlighted in green. P values are presented in the upper diagonal of the first table. FST values are presented in the lower diagonal of the first table.
Pairwise Fst values/p values
Region	Country	Population	Abbreviation	Centuries	N																	References
							ROU-med	BGR-med	HUN-Avar	HUN-Conq	HUN-Cum	HUN-Lomb	POL-med	SVK-med	DNK-Vik-med	ISL-med	NOR-Vik	ESP-med	ITA-Lomb	ITA-med	TUR-Byz
Eastern Europe	Romania	Medieval population from southeastern Romania, Capidava	ROU-med	10th-11th AD	8	ROU-med	*	0.82427+-0.0036	0.74913+-0.0045	0.52995+-0.0056	0.74923+-0.0043	0.46025+-0.0048	0.56984+-0.0048	0.08336+-0.0028	0.87566+-0.0034	0.54797+-0.0049	0.73894+-0.0043	0.52341+-0.0052	0.30749+-0.0047	0.12999+-0.0036	0.71726+-0.0043	This study
Eastern Europe	Bulgaria	Medieval Bulgarians	BGR-med	8th-10th AD	13	BGR-med	-0.03668	*	0.77062+-0.0040	0.16761+-0.0036	0.59044+-0.0048	0.93753+-0.0023	0.54995+-0.0048	0.34244+-0.0054	0.80566+-0.0037	0.72626+-0.0045	0.32838+-0.0046	0.67795+-0.0044	0.47708+-0.0044	0.85744+-0.0034	0.96129+-0.0019	Nesheva et al. 2015
Eastern Europe	Hungary	Avars	HUN-Avar	6th-9th AD	26	HUN-Avar	-0.0207	-0.01642	*	0.11306+-0.0031	0.42342+-0.0047	0.07742+-0.0027	0.24087+-0.0041	0.03366+-0.0022	0.63697+-0.0046	0.09712+-0.0029	0.07128+-0.0024	0.30918+-0.0044	0.08267+-0.0031	0.22820+-0.0038	0.32195+-0.0047	Csosz et al. 2016
Eastern Europe	Hungary	Medieval populations of Conquest period from Hungary	HUN-Conq	10th-12th AD	103	HUN-Conq	-0.00648	0.01351	0.0102	*	0.44095+-0.0042	0.03138+-0.0016	0.46580+-0.0044	0.00238+-0.0005	0.06247+-0.0023	0.00020+-0.0001	0.00040+-0.0002	0.03742+-0.0022	0.00634+-0.0008	0.00069+-0.0003	0.01356+-0.0012	Csosz et al. 2016, Tömöry et al. 2007, Neparáczki et al. 2017a, Neparáczki et al. 2017b
Eastern Europe	Hungary	Medieval Cumanians	HUN-Cum	13th AD	11	HUN-Cum	-0.0204	-0.00869	-0.00028	-0.00051	*	0.29066+-0.0045	0.36412+-0.0047	0.00772+-0.0008	0.18196+-0.0034	0.45520+-0.0048	0.43996+-0.0046	0.29195+-0.0039	0.08801+-0.0031	0.04455+-0.0022	0.60400+-0.0052	Bogácsi-Szabó et al. 2005
Eastern Europe	Hungary	Lombards from Hungary: Szólád	HUN-Lomb	6th AD	25	HUN-Lomb	-0.00112	-0.03051	0.01886	0.01926	0.00865	*	0.48342+-0.0045	0.00832+-0.0010	0.61667+-0.0047	0.76388+-0.0043	0.13830+-0.0037	0.35452+-0.0048	0.42115+-0.0052	0.21938+-0.0038	0.21275+-0.0041	Alt et al. 2014
Eastern Europe	Poland	Medieval Slavs from Poland: Cedynia (West Pomerania Province), Ostrów Lednicki (Greater Poland Province)	POL-med	11th-15th AD	20	POL-med	-0.00868	-0.00658	0.00831	-0.00091	0.00439	-0.00211	*	0.04435+-0.0022	0.36422+-0.0050	0.31413+-0.0044	0.19335+-0.0041	0.28948+-0.0045	0.05584+-0.0021	0.00317+-0.0005	0.73438+-0.0048	Juras et al. 2014
Eastern Europe	Slovakia	Medieval Slavs from Slovakia: Nitra-Sindolka, Csekej	SVK-med	9th-12th AD	19	SVK-med	0.05047	0.00715	0.03847	0.0477	0.09953	0.05688	0.03714	*	0.00604+-0.0009	0.00089+-0.0003	0.00040+-0.0002	0.00891+-0.0009	0.01049+-0.0011	0.00030+-0.0002	0.00525+-0.0007	Csákyová et al. 2016
Northern Europe	Denmark	Medieval Danes and Vikings: Galgedil, Kongemarken, Riisby	DNK-Vik-med	11th-15th AD	27	DNK-Vik-med	-0.02839	-0.01726	-0.00583	0.01343	0.01583	-0.00517	0.00238	0.05193	*	0.64904+-0.0047	0.31076+-0.0046	0.37066+-0.0041	0.23156+-0.0046	0.15662+-0.0036	0.27294+-0.0047	Melchior et al. 2010
Northern Europe	Iceland	Early medieval Icelander	ISL-med	10th-12th AD	68	ISL-med	-0.00835	-0.01232	0.01279	0.02624	-0.00254	-0.00778	0.0033	0.07132	-0.0048	*	0.69874+-0.0052	0.75022+-0.0039	0.42511+-0.0050	0.10217+-0.0033	0.16404+-0.0034	Helgason et al. 2009
Northern Europe	Norway	Vikings from Norway: Nord-Trøndelag, Nordland, Sør-Trøndelag, Telemark, Troms, Oppland, Hedmark	NOR-Vik	6th-11th AD	43	NOR-Vik	-0.01943	0.00544	0.01611	0.02952	-0.00032	0.01116	0.00955	0.07038	0.00325	-0.00431	*	0.69864+-0.0047	0.23978+-0.0047	0.01436+-0.0013	0.03990+-0.0021	Krzewińska et al. 2015
Southern Europe	Spain	Medieval Spaniards: Basque, Aldaieta	ESP-med	6th-7th AD	34	ESP-med	-0.00845	-0.01252	0.00356	0.01461	0.00854	0.00148	0.00555	0.05436	0.00154	-0.00608	-0.00576	*	0.34719+-0.0051	0.09613+-0.0030	0.43530+-0.0052	Alzualde et al. 2006
Southern Europe	Italy - Piedmont	Lombards from Italy: Rivoli, Corso Levi (Turin); Rivoli, La Perosa (Turin); Mombello Monferrato (Alessandria); Collegno (Turin); Centallo, San Gervasio (Cuneo)	ITA-Lomb	6th-8th AD	28	ITA-Lomb	0.00939	-0.0025	0.01844	0.0289	0.03617	-0.00019	0.0262	0.0559	0.00721	-7e-05	0.0057	0.00259	*	0.02871+-0.0017	0.09257+-0.0030	Vai et al. 2015
Southern Europe	Italy - Tuscans	Medieval Italians: Firenze, Piazza Signoria; Pisa, Vicopisano; Livorno, Castello Donoratico; Massa Carrara, Fivizzano; Siena, Santa Maria della Scala; Grosseto, San Quirico	ITA-med	10th-15th AD	27	ITA-med	0.04055	-0.0282	0.00814	0.04656	0.06018	0.00938	0.05539	0.11539	0.01241	0.0133	0.03009	0.01975	0.03484	*	0.02683+-0.0017	Guimaraes et al. 2009
Western Asia	Turkey	Byzantine population from Turkey, Sagalassos	TUR-Byz	11th-13th AD	51	TUR-Byz	-0.0175	-0.02672	0.0028	0.0139	-0.00843	0.00682	-0.00859	0.04387	0.00448	0.00546	0.01402	-0.0002	0.01399	0.02597	*	Ottoni et al. 2011
Slatkin Fst values
Region	Country	Population	Abbreviation	Centuries	N																	References
							ROU-med	BGR-med	HUN-Avar	HUN-Conq	HUN-Cum	HUN-Lomb	POL-med	SVK-med	DNK-Vik-med	ISL-med	NOR-Vik	ESP-med	ITA-Lomb	ITA-med	TUR-Byz
Eastern Europe	Romania	Medieval population from southeastern Romania, Capidava	ROU-med	10th-11th AD	8	ROU-med	*	0	0	0	0	0	0	0.05316	0	0	0	0	0.00948	0.04227	0	This study
Eastern Europe	Bulgaria	Medieval Bulgarians	BGR-med	8th-10th AD	13	BGR-med	0	*	0	0.01369	0	0	0	0.0072	0	0	0.00547	0	0	0	0	Nesheva et al. 2015
Eastern Europe	Hungary	Avars	HUN-Avar	6th-9th AD	26	HUN-Avar	0	0	*	0.01031	0	0.01922	0.00838	0.04001	0	0.01296	0.01637	0.00358	0.01879	0.00821	0.00281	Csosz et al. 2016
Eastern Europe	Hungary	Medieval populations of Conquest period from Hungary	HUN-Conq	10th-12th AD	103	HUN-Conq	0	0.01369	0.01031	*	0	0.01963	0	0.05008	0.01361	0.02695	0.03042	0.01483	0.02976	0.04884	0.0141	Csosz et al. 2016, Tömöry et al. 2007, Neparáczki et al. 2017a, Neparáczki et al. 2017b
Eastern Europe	Hungary	Medieval Cumanians	HUN-Cum	13th AD	11	HUN-Cum	0	0	0	0	*	0.00873	0.00441	0.11053	0.01609	0	0	0.00861	0.03752	0.06403	0	Bogácsi-Szabó et al. 2005
Eastern Europe	Hungary	Lombards from Hungary: Szólád	HUN-Lomb	6th AD	25	HUN-Lomb	0	0	0.01922	0.01963	0.00873	*	0	0.06031	0	0	0.01128	0.00148	0	0.00947	0.00686	Alt et al. 2014
Eastern Europe	Poland	Medieval Slavs from Poland: Cedynia (West Pomerania Province), Ostrów Lednicki (Greater Poland Province)	POL-med	11th-15th AD	20	POL-med	0	0	0.00838	0	0.00441	0	*	0.03857	0.00239	0.00331	0.00964	0.00558	0.02691	0.05864	0	Juras et al. 2014
Eastern Europe	Slovakia	Medieval Slavs from Slovakia: Nitra-Sindolka, Csekej	SVK-med	9th-12th AD	19	SVK-med	0.05316	0.0072	0.04001	0.05008	0.11053	0.06031	0.03857	*	0.05477	0.0768	0.07571	0.05748	0.05921	0.13044	0.04589	Csákyová et al. 2016
Northern Europe	Denmark	Medieval Danes and Vikings: Galgedil, Kongemarken, Riisby	DNK-Vik-med	11th-15th AD	27	DNK-Vik-med	0	0	0	0.01361	0.01609	0	0.00239	0.05477	*	0	0.00326	0.00154	0.00727	0.01257	0.0045	Melchior et al. 2010
Northern Europe	Iceland	Early medieval Icelander	ISL-med	10th-12th AD	68	ISL-med	0	0	0.01296	0.02695	0	0	0.00331	0.0768	0	*	0	0	0	0.01348	0.00549	Helgason et al. 2009
Northern Europe	Norway	Vikings from Norway: Nord-Trøndelag, Nordland, Sør-Trøndelag, Telemark, Troms, Oppland, Hedmark	NOR-Vik	6th-11th AD	43	NOR-Vik	0	0.00547	0.01637	0.03042	0	0.01128	0.00964	0.07571	0.00326	0	*	0	0.00573	0.03102	0.01422	Krzewińska et al. 2015
Southern Europe	Spain	Medieval Spaniards: Basque, Aldaieta	ESP-med	6th-7th AD	34	ESP-med	0	0	0.00358	0.01483	0.00861	0.00148	0.00558	0.05748	0.00154	0	0	*	0.0026	0.02015	0	Alzualde et al. 2006
Southern Europe	Italy - Piedmont	Lombards from Italy: Rivoli, Corso Levi (Turin); Rivoli, La Perosa (Turin); Mombello Monferrato (Alessandria); Collegno (Turin); Centallo, San Gervasio (Cuneo)	ITA-Lomb	6th-8th AD	28	ITA-Lomb	0.00948	0	0.01879	0.02976	0.03752	0	0.02691	0.05921	0.00727	0	0.00573	0.0026	*	0.03609	0.01418	Vai et al. 2015
Southern Europe	Italy - Tuscans	Medieval Italians: Firenze, Piazza Signoria; Pisa, Vicopisano; Livorno, Castello Donoratico; Massa Carrara, Fivizzano; Siena, Santa Maria della Scala; Grosseto, San Quirico	ITA-med	10th-15th AD	27	ITA-med	0.04227	0	0.00821	0.04884	0.06403	0.00947	0.05864	0.13044	0.01257	0.01348	0.03102	0.02015	0.03609	*	0.02666	Guimaraes et al. 2009
Western Asia	Turkey	Byzantine population from Turkey, Sagalassos	TUR-Byz	11th-13th AD	51	TUR-Byz	0	0	0.00281	0.0141	0	0.00686	0	0.04589	0.0045	0.00549	0.01422	0	0.01418	0.02666	*	Ottoni et al. 2011
