# Supplementary material for: Maternal DNA lineages at the gate of Europe in the 10th century AD
Source: PLoS One. 2018 Mar 14;13(3):e0193578. doi: 10.1371/journal.pone.0193578 (PMC5851556; doi:10.1371/journal.pone.0193578)
Supplement: S7 Table — (XLSX) [file pone.0193578.s011.xlsx]

## Sheet: S7
S7 Table. Shared haplotype analysis (SHA) of the medieval populations.
																							Absolute numbers of the shared haplotypes.
					ROU-med	BGR-med	HUN-Avar	HUN-Conq	HUN-Cum	HUN-Lomb	POL-med	SVK-med	DNK-Vik-med	ISL-med	NOR-Vik	ESP-med	ITA-Lomb	ITA-med	TUR-Byz				ROU-med	BGR-med	HUN-Avar	HUN-Conq	HUN-Cum	HUN-Lomb	POL-med	SVK-med	DNK-Vik-med	ISL-med	NOR-Vik	ESP-med	ITA-Lomb	ITA-med	TUR-Byz
		Haplotypes (reference sequence is rCRS)	Haplogroup	n	8	13	26	103	11	25	20	19	27	68	43	34	28	27	51				8	13	26	103	11	25	20	19	27	68	43	34	28	27	51
Medieval population from southeastern Romania (10th-11th) ROU-med		16157C 16192T 16256T 16270T 16320T	U5a	1	1	0	0	0	0	0	0	0	0	0	0	0	0	0	0		ROU-med	8	8	2	1	7	4	4	0	2	2	9	9	15	6	10	4
		16266T 16298C	V	1	1	0	0	0	0	0	0	0	0	0	0	0	0	0	0		BGR-med	13	2	13	3	13	5	6	2	3	4	15	12	16	10	11	10
		16126C 16278T 16299G 16362C	R0	1	1	0	0	0	0	0	0	0	0	0	0	0	0	0	0		HUN-Avar	26	2	3	26	15	4	4	2	5	2	11	9	15	6	11	6
		rCRS	H	2	2	2	1	6	4	4	0	2	2	9	8	15	6	10	4		HUN-Conq	103	3	6	6	103	6	8	8	9	6	26	18	22	14	15	12
		16343G 16390A	U3	1	1	0	0	0	0	0	0	0	0	0	1	0	0	0	0		HUN-Cum	11	2	3	1	9	11	5	1	2	2	11	10	19	7	10	7
		16223T 16257A 16261T	N9	1	1	0	0	0	0	0	0	0	0	0	0	0	0	0	0		HUN-Lomb	25	2	4	1	15	5	25	3	3	8	24	13	17	12	12	12
		16294T 16304C	H	1	1	0	0	1	0	0	0	0	0	0	0	0	0	0	0		POL-med	20	0	2	3	17	1	3	20	3	0	7	6	4	4	5	4
				8	8	2	1	7	4	4	0	2	2	9	9	15	6	10	4		SVK-med	19	2	3	2	17	4	5	1	19	5	16	12	17	9	11	7
																					DNK-Vik-med	27	2	3	1	13	4	8	0	4	27	21	11	17	9	12	8
					ROU-med	BGR-med	HUN-Avar	HUN-Conq	HUN-Cum	HUN-Lomb	POL-med	SVK-med	DNK-Vik-med	ISL-med	NOR-Vik	ESP-med	ITA-Lomb	ITA-med	TUR-Byz		ISL-med	68	2	4	3	27	6	10	5	4	8	68	18	23	14	14	12
		Haplotypes (reference sequence is rCRS)	Haplogroup	n	8	13	26	103	11	25	20	19	27	68	43	34	28	27	51		NOR-Vik	43	3	4	3	20	6	7	6	4	4	23	43	21	13	14	11
Medieval Bulgarians (8th-10th) BGR-med		16092C 16142T 16266T 16278T	H	1	0	1	0	0	0	0	0	0	0	0	0	0	0	0	0		ESP-med	34	2	3	1	13	6	7	2	4	5	22	14	34	10	11	10
		16343G	U3	1	0	1	0	0	1	0	0	0	0	0	0	0	0	0	3		ITA-Lomb	28	2	4	1	17	5	6	2	3	4	17	13	19	28	12	7
		16069T 16126C	J	1	0	1	0	2	0	1	0	1	2	5	3	1	3	0	3		ITA-med	27	2	3	3	14	4	5	4	3	4	13	11	16	9	27	5
		16111T 16173T 16183G 16278T	H	1	0	1	0	0	0	0	0	0	0	0	0	0	0	0	0		TUR-Byz	51	2	4	3	12	5	7	2	3	5	19	13	17	9	11	51
		16069T 16126C 16145A 16172C 16222T 16261T	J	1	0	1	0	1	0	1	1	0	0	0	0	0	0	0	0
		16055T 16067T	HV	1	0	1	0	0	0	0	0	0	0	0	0	0	0	0	0
		16126C 16274A 16294T 16296T	T2	1	0	1	0	0	0	0	0	0	0	0	0	0	0	0	0				Frequencies of the shared haplotypes.
		rCRS	H	2	2	2	1	6	4	4	0	2	2	9	8	15	6	10	4
		16148T 16256T	H	1	0	1	0	0	0	0	0	0	0	0	0	0	0	0	0				ROU-med	BGR-med	HUN-Avar	HUN-Conq	HUN-Cum	HUN-Lomb	POL-med	SVK-med	DNK-Vik-med	ISL-med	NOR-Vik	ESP-med	ITA-Lomb	ITA-med	TUR-Byz
		16304C	H	1	0	1	2	1	0	0	1	0	0	0	1	0	0	1	0				8	13	26	103	11	25	20	19	27	68	43	34	28	27	51
		16126C 16294T	T	1	0	1	0	3	0	0	0	0	0	1	0	0	1	0	0		ROU-med	8	100	15.3846	3.84615	6.79612	36.3636	16	0	10.5263	7.40741	13.2353	20.9302	44.1176	21.4286	37.037	7.84314
		16219G 16325C	H	1	0	1	0	0	0	0	0	0	0	0	0	0	0	0	0		BGR-med	13	25	100	11.5385	12.6214	45.4545	24	10	15.7895	14.8148	22.0588	27.907	47.0588	35.7143	40.7407	19.6078
				13	2	13	3	13	5	6	2	3	4	15	12	16	10	11	10		HUN-Avar	26	25	23.0769	100	14.5631	36.3636	16	10	26.3158	7.40741	16.1765	20.9302	44.1176	21.4286	40.7407	11.7647
																					HUN-Conq	103	37.5	46.1538	23.0769	100	54.5455	32	40	47.3684	22.2222	38.2353	41.8605	64.7059	50	55.5556	23.5294
					ROU-med	BGR-med	HUN-Avar	HUN-Conq	HUN-Cum	HUN-Lomb	POL-med	SVK-med	DNK-Vik-med	ISL-med	NOR-Vik	ESP-med	ITA-Lomb	ITA-med	TUR-Byz		HUN-Cum	11	25	23.0769	3.84615	8.73786	100	20	5	10.5263	7.40741	16.1765	23.2558	55.8824	25	37.037	13.7255
		Haplotypes (reference sequence is rCRS)	Haplogroup	n	8	13	26	103	11	25	20	19	27	68	43	34	28	27	51		HUN-Lomb	25	25	30.7692	3.84615	14.5631	45.4545	100	15	15.7895	29.6296	35.2941	30.2326	50	42.8571	44.4444	23.5294
Avars from Hungary (6th-9th) HUN-Avar		16129A 16213A 16223T 16298C 16327T	C	1	0	0	1	0	0	0	0	0	0	0	0	0	0	0	0		POL-med	20	0	15.3846	11.5385	16.5049	9.09091	12	100	15.7895	0	10.2941	13.9535	11.7647	14.2857	18.5185	7.84314
		16288C 16362C	H	1	0	0	1	0	0	0	0	0	0	0	0	0	0	0	0		SVK-med	19	25	23.0769	7.69231	16.5049	36.3636	20	5	100	18.5185	23.5294	27.907	50	32.1429	40.7407	13.7255
		16223T 16362C	M	1	0	0	1	0	0	0	0	0	0	0	0	0	0	0	0		DNK-Vik-med	27	25	23.0769	3.84615	12.6214	36.3636	32	0	21.0526	100	30.8824	25.5814	50	32.1429	44.4444	15.6863
		rCRS	H	1	2	2	1	6	4	4	0	2	2	9	8	15	6	10	4		ISL-med	68	25	30.7692	11.5385	26.2136	54.5455	40	25	21.0526	29.6296	100	41.8605	67.6471	50	51.8519	23.5294
		16093C 16224C 16311C	K	1	0	0	1	1	0	0	0	0	0	1	0	0	0	0	1		NOR-Vik	43	37.5	30.7692	11.5385	19.4175	54.5455	28	30	21.0526	14.8148	33.8235	100	61.7647	46.4286	51.8519	21.5686
		16192T	H	1	0	0	1	0	0	0	0	0	0	0	0	0	0	0	0		ESP-med	34	25	23.0769	3.84615	12.6214	54.5455	28	10	21.0526	18.5185	32.3529	32.5581	100	35.7143	40.7407	19.6078
		16188T	H	1	0	0	1	0	0	0	0	0	0	0	0	0	0	0	0		ITA-Lomb	28	25	30.7692	3.84615	16.5049	45.4545	24	10	15.7895	14.8148	25	30.2326	55.8824	100	44.4444	13.7255
		16270T 16399G	U5a	1	0	0	1	0	0	0	0	0	0	0	0	0	0	0	0		ITA-med	27	25	23.0769	11.5385	13.5922	36.3636	20	20	15.7895	14.8148	19.1176	25.5814	47.0588	32.1429	100	9.80392
		16086C 16189C 16193.1C 16223T 16278T 16357C	X	1	0	0	1	0	0	0	0	0	0	0	0	0	0	0	0		TUR-Byz	51	25	30.7692	11.5385	11.6505	45.4545	28	10	15.7895	18.5185	27.9412	30.2326	50	32.1429	40.7407	100
		16319A	H	1	0	0	1	0	0	0	0	0	0	0	0	0	0	0	0
		16129A	H	1	0	0	1	0	0	0	0	0	0	1	0	0	0	0	0
		16093C	H	1	0	0	1	0	0	0	0	0	0	0	0	0	0	0	0
		16126C 16292T 16294T 16296T 16304C	T2	1	0	0	1	0	0	0	0	0	0	0	0	0	0	0	1
		16304C	H	2	0	1	2	1	0	0	1	0	0	0	1	0	0	1	0
		16183C 16189C 16232A 16249C 16304C 16311C	F	1	0	0	1	1	0	0	0	0	0	0	0	0	0	0	0
		16223T 16245T 16362C	D	1	0	0	1	0	0	0	0	0	0	0	0	0	0	0	0
		16134T 16356C	U4	1	0	0	1	1	0	0	0	0	0	0	0	0	0	0	0
		16051G 16129C 16189C 16256T 16319A	U2	1	0	0	1	0	0	0	0	0	0	0	0	0	0	0	0
		16126C 16294T 16311C	T	1	0	0	1	0	0	0	0	0	0	0	0	0	0	0	0
		16126C 16147T 16294T 16296T 16297C 16304C	T2	2	0	0	2	0	0	0	0	0	0	0	0	0	0	0	0
		16278T 16311C	HV	1	0	0	1	0	0	0	0	0	0	0	0	0	0	0	0
		16126C 16163G 16186T 16189C 16294T	T	1	0	0	1	5	0	0	1	3	0	0	0	0	0	0	0
		16185T 16189C 16288C 16343G	U3	1	0	0	1	0	0	0	0	0	0	0	0	0	0	0	0
		16220C	H	1	0	0	1	0	0	0	0	0	0	0	0	0	0	0	0
				26	2	3	26	15	4	4	2	5	2	11	9	15	6	11	6
					ROU-med	BGR-med	HUN-Avar	HUN-Conq	HUN-Cum	HUN-Lomb	POL-med	SVK-med	DNK-Vik-med	ISL-med	NOR-Vik	ESP-med	ITA-Lomb	ITA-med	TUR-Byz
		Haplotypes (reference sequence is rCRS)	Haplogroup	n	8	13	26	103	11	25	20	19	27	68	43	34	28	27	51
Medieval populations of Conquest period from Hungary (10th-12th) HUN-Conq		16189C 16356C 16362C	H	1	0	0	0	1	0	0	0	0	0	0	0	0	0	0	0
		16093C 16129A 16264T 16316G	H	1	0	0	0	1	0	0	0	0	0	0	0	0	0	0	0
		16298C	V	1	0	0	0	1	1	0	0	0	0	1	1	1	0	0	0
		16174T 16223T 16362C	D	2	0	0	0	2	0	0	0	0	0	0	0	0	0	0	0
		16223T 16298C 16327T	C	1	0	0	0	1	0	0	0	0	0	0	0	0	0	0	0
		16039A 16188T 16189C 16223T 16290T 16319A 16356C 16362C	A	1	0	0	0	1	0	0	0	0	0	0	0	0	0	0	0
		16126C 16289G 16292T 16294T	T	1	0	0	0	1	0	0	0	0	0	0	0	0	0	0	0
		16256T 16270T 16399G	U5a	4	0	0	0	4	0	0	0	0	1	0	0	0	0	0	0
		rCRS	H	6	2	2	1	6	4	4	0	2	2	9	8	15	6	10	4
		16126C 16261T	H	1	0	0	0	1	0	0	0	0	0	0	0	0	0	0	0
		16042A 16145A 16214T 16223T 16362C	D	1	0	0	0	1	0	0	0	0	0	0	0	0	0	0	0
		16172C 16223T 16227C 16290T 16311C 16319A	A	1	0	0	0	1	0	0	0	0	0	0	0	0	0	0	0
		16092C 16325C	U5b	1	0	0	0	1	0	0	0	0	0	0	0	0	0	0	0
		16147A 16172C 16183C 16189C 16223T 16248T 16320T 16355T	N1	2	0	0	0	2	0	0	0	0	0	0	0	0	0	0	0
		16311C	H	4	0	0	0	4	0	1	1	0	0	1	1	0	3	2	0
		16189C 16193.1C	H	1	0	0	0	1	0	0	0	0	0	0	0	0	0	0	0
		16051G 16092C 16129C 16183C 16183.1C 16193.1C 16263C 16362C 16391A	U2	1	0	0	0	1	0	0	0	0	0	0	0	0	0	0	0
		16192T 16256T 16270T 16304C 16399G	U5a	2	0	0	0	2	0	0	0	0	0	0	0	0	0	0	0
		16223T 16290T 16293C 16319A	A	1	0	0	0	1	0	0	0	0	0	0	0	0	0	0	0
		16145A 16256T 16270T 16399G	U5a	1	0	0	0	1	0	0	0	0	0	0	0	0	0	0	0
		16353T	H	1	0	0	0	1	0	0	0	0	0	0	0	0	0	0	0
		16129A 16172C 16223T 16311C 16391A	I	1	0	0	0	1	0	0	0	0	0	0	0	0	0	0	0
		16066G 16129A 16183C 16189C 16193.1C 16234T	U8	1	0	0	0	1	0	0	0	0	0	0	0	0	0	0	0
		16188T 16189C 16223T 16290T 16319A 16356C 16362C	A	1	0	0	0	1	0	0	0	0	0	0	1	0	0	0	0
		16223T 16311C 16362C	D	1	0	0	0	1	0	0	0	0	0	0	0	0	0	0	0
		16134T 16356C	U4	1	0	0	1	1	0	0	0	0	0	0	0	0	0	0	0
		16189C 16223T 16278T	X	2	0	0	0	2	0	0	0	0	0	0	0	0	0	0	0
		16069T 16126C	J	2	0	1	0	2	0	1	0	1	2	5	3	1	3	0	3
		16093C 16129A 16223T 16298C 16327T	C	1	0	0	0	1	0	0	0	0	0	0	0	0	0	0	0
		16093C 16224C 16311C	K	1	0	0	1	1	0	0	0	0	0	1	0	0	0	0	1
		16069T 16126C 16145A 16172C 16222T 16261T	J	1	0	1	0	1	0	1	1	0	0	0	0	0	0	0	0
		16176T	H	1	0	0	0	1	0	0	0	0	0	0	0	0	0	0	0
		16183C 16189C 16232A 16249C 16304C 16311C	F	1	0	0	1	1	0	0	0	0	0	0	0	0	0	0	0
		16256T	U	1	0	0	0	1	0	0	0	0	0	1	0	0	0	0	0
		16224C 16311C	K	1	0	0	0	1	0	1	1	0	0	3	1	1	0	0	3
		16221A 16223T 16292T	W	1	0	0	0	1	0	0	0	0	0	0	0	0	0	0	0
		16069T 16126C 16145A 16231C 16261T	J	2	0	0	0	2	0	0	0	1	0	0	0	0	0	0	0
		16223T 16227G 16278T 16362C	G	1	0	0	0	1	0	0	0	0	0	0	0	0	0	0	0
		16223T 16292T 16362C	W	1	0	0	0	1	0	0	0	0	0	0	0	0	0	0	0
		16182C 16183C 16189C 16217C 16223T	B	1	0	0	0	1	0	0	0	0	0	0	0	0	0	0	0
		16183C 16189C 16223T 16278T	X	2	0	0	0	2	0	0	1	0	0	1	0	0	0	0	0
		16051G 16092C 16129C 16183C 16189C 16265G 16362C	U2	1	0	0	0	1	0	0	0	0	0	0	0	0	0	0	0
		16223T 16295T	M	1	0	0	0	1	0	0	0	0	0	0	0	0	0	0	0
		16113C 16356C 16362C	U4	1	0	0	0	1	0	0	0	0	0	0	0	0	0	0	0
		16126C 16294T 16296T 16304C	T2	1	0	0	0	1	0	0	0	1	1	2	0	1	0	1	0
		16172C 16189C 16234T 16291T 16311C 16352C	U8	1	0	0	0	1	0	0	0	0	0	0	0	0	0	0	0
		16171G 16223T 16298C 16327T 16344T 16357C	C	1	0	0	0	1	0	0	0	0	0	0	0	0	0	0	0
		16188.1C 16223T 16290T 16291T 16319A 16362C	A	1	0	0	0	1	0	0	0	0	0	0	0	0	0	0	0
		16126C 16292T 16294T 16296T	T2	1	0	0	0	1	0	0	0	0	0	0	0	0	0	0	0
		16223T 16278T 16362C	G	1	0	0	0	1	0	0	0	0	0	0	0	0	0	0	0
		16126C 16294T	T	3	0	1	0	3	0	0	0	0	0	1	0	0	1	0	0
		16223T 16290T 16309G 16319A 16362C	A	2	0	0	0	2	0	0	0	0	0	0	0	0	0	0	0
		16042A 16172C 16223T 16362C	D	1	0	0	0	1	0	0	0	0	0	0	0	0	0	0	0
		16223T 16234T 16294T 16362C	D	1	0	0	0	1	0	0	0	0	0	0	0	0	0	0	0
		16126C 16163G 16186T 16189C 16294T	T1	5	0	0	1	5	0	0	1	3	0	0	0	0	0	0	0
		16172C 16304C 16311C	H	1	0	0	0	1	0	0	0	0	0	0	0	0	0	0	0
		16080G 16189C 16356C	H	1	0	0	0	1	0	0	1	0	0	0	0	0	0	0	0
		16134T 16234T 16356C	U4	1	0	0	0	1	0	0	0	0	0	0	0	0	0	0	0
		16140C 16182C 16183C 16189C 16217C 16274A	B4	1	0	0	0	1	0	0	0	0	0	0	0	0	0	0	0
		16147A 16172C 16183C 16189C 16223T 16320T 16355T	N1	1	0	0	0	1	0	0	0	0	0	0	0	0	0	0	0
		16223T 16356C	U4	1	0	0	0	1	0	0	0	0	0	0	0	0	0	0	0
		16356C	U4	1	0	0	0	1	0	0	0	0	0	0	0	0	0	0	0
		16259A 16311C	U	1	0	0	0	1	0	0	0	0	0	0	0	0	0	0	0
		16126C 16182C 16183C 16189C 16294T 16296T 16298C	T2	1	0	0	0	1	0	0	0	1	0	0	0	0	0	0	0
		16183C 16189C 16217C	B	2	0	0	0	2	0	0	0	0	0	0	0	0	0	0	0
		16362C	H	2	0	0	0	2	1	0	1	0	0	1	1	3	1	0	0
		16069T 16092C 16126C 16261T	J	1	0	0	0	1	0	0	0	0	0	0	0	0	0	0	0
		16189C	B	2	0	0	0	2	0	0	0	0	0	0	1	0	0	1	1
		16051G 16189C 16362C	U2	1	0	0	0	1	0	0	0	0	0	0	0	0	0	0	0
		16051G	U2	1	0	0	0	1	0	0	0	0	0	0	0	0	0	0	0
		16304C	H	1	0	1	1	1	0	0	1	0	0	0	1	0	0	1	0
		16183C 16189C 16223T 16290T 16319A	A	1	0	0	0	1	0	0	0	0	0	0	0	0	0	0	0
		16069T 16126C 16362C	J	1	0	0	0	1	0	0	0	0	0	0	0	0	0	0	0
		16256T 16270T	U5a	1	0	0	0	1	0	0	0	0	0	0	0	0	0	0	0
		16294T 16304C	H	1	1	0	0	1	0	0	0	0	0	0	0	0	0	0	0
				103	3	6	6	103	6	8	8	9	6	26	18	22	14	15	12
					ROU-med	BGR-med	HUN-Avar	HUN-Conq	HUN-Cum	HUN-Lomb	POL-med	SVK-med	DNK-Vik-med	ISL-med	NOR-Vik	ESP-med	ITA-Lomb	ITA-med	TUR-Byz
		Haplotypes (reference sequence is rCRS)	Haplogroup	n	8	13	26	103	11	25	20	19	27	68	43	34	28	27	51
Medieval Cumanians (Hungary) (13th) HUN-Cum		16298C	V	1	0	0	0	1	1	0	0	0	0	1	1	1	0	0	0
		16362C	U	1	0	0	0	2	1	0	1	0	0	1	1	3	1	0	0
		rCRS	H	4	2	2	1	6	4	4	0	2	2	9	8	15	6	10	4
		16171G 16311C 16362C	D	1	0	0	0	0	1	0	0	0	0	0	0	0	0	0	0
		16048A 16126C	JT	1	0	0	0	0	1	0	0	0	0	0	0	0	0	0	0
		16298C 16311C	V	1	0	0	0	0	1	1	0	0	0	0	0	0	0	0	0
		13221T 16224C 16362C	U	1	0	0	0	0	1	0	0	0	0	0	0	0	0	0	0
		16343G	U3	1	0	1	0	0	1	0	0	0	0	0	0	0	0	0	3
				11	2	3	1	9	11	5	1	2	2	11	10	19	7	10	7
					ROU-med	BGR-med	HUN-Avar	HUN-Conq	HUN-Cum	HUN-Lomb	POL-med	SVK-med	DNK-Vik-med	ISL-med	NOR-Vik	ESP-med	ITA-Lomb	ITA-med	TUR-Byz
		Haplotypes (reference sequence is rCRS)	Haplogroup	n	8	13	26	103	11	25	20	19	27	68	43	34	28	27	51
Lombards from Hungary: Szólád (6th) HUN-Lomb		16291T	H	1	0	0	0	0	0	1	0	0	0	0	0	0	0	0	0
		rCRS	H	4	2	2	1	6	4	4	0	2	2	9	8	15	6	10	4
		16069T 16126C 16193T	J	1	0	0	0	0	0	1	0	0	0	0	0	0	0	0	2
		16126C 16153A 16294T	T2	1	0	0	0	0	0	1	0	0	1	0	0	0	0	0	0
		16129A 16223T 16391A	I	1	0	0	0	0	0	1	0	0	2	3	0	0	0	0	0
		16069T 16126C 16145A 16172C 16222T 16261T	J	1	0	1	0	1	0	1	1	0	0	0	0	0	0	0	0
		16224C 16311C	K	1	0	0	0	1	0	1	1	0	0	3	1	1	0	0	3
		16145A 16176A 16223T 16390A	N1b	1	0	0	0	0	0	1	0	0	0	0	0	0	0	0	0
		16263C	H	1	0	0	0	0	0	1	0	0	0	1	0	0	0	0	0
		16311C	U	1	0	0	0	4	0	1	1	0	0	1	1	0	3	2	0
		16086C 16294T	HV	1	0	0	0	0	0	1	0	0	0	0	0	0	0	0	0
		16356C 16362C	U4	1	0	0	0	0	0	1	0	0	0	0	0	0	0	0	0
		16147A 16172C 16195C 16223T 16248T 16320T 16355T	N1	1	0	0	0	0	0	1	0	0	1	0	0	0	0	0	0
		16129A 16184T 16302G	H	1	0	0	0	0	0	1	0	0	0	0	0	0	0	0	0
		16261T 16356C	U4	1	0	0	0	0	0	1	0	0	0	0	0	0	0	0	0
		16172C	H	1	0	0	0	0	0	1	0	0	0	0	0	0	0	0	0
		16298C 16311C	HV	1	0	0	0	0	1	1	0	0	0	0	0	0	0	0	0
		16126C 16294T 16296T	T2	1	0	0	0	0	0	1	0	0	0	0	0	0	0	0	0
		16356C	U4	1	0	0	0	1	0	1	0	0	0	2	0	0	0	0	0
		16084A 16183C 16189C	H	1	0	0	0	0	0	1	0	0	0	0	0	0	0	0	0
		16069T 16075C 16126C	J	1	0	0	0	0	0	1	0	0	0	0	0	0	0	0	0
		16069T 16126C	J	1	0	1	0	2	0	1	0	1	2	5	3	1	3	0	3
				25	2	4	1	15	5	25	3	3	8	24	13	17	12	12	12
					ROU-med	BGR-med	HUN-Avar	HUN-Conq	HUN-Cum	HUN-Lomb	POL-med	SVK-med	DNK-Vik-med	ISL-med	NOR-Vik	ESP-med	ITA-Lomb	ITA-med	TUR-Byz
		Haplotypes (reference sequence is rCRS)	Haplogroup	n	8	13	26	103	11	25	20	19	27	68	43	34	28	27	51
Medieval Slavs from Poland (11th-15th) POL-med		16111T	H	1	0	0	0	0	0	0	1	0	0	0	0	0	0	0	0
		16362C	H	1	0	0	0	2	1	0	1	0	0	1	1	3	1	0	0
		16354T	H	1	0	0	0	0	0	0	1	0	0	0	1	0	0	0	0
		16080G 16189C 16356C	H	1	0	0	0	1	0	0	1	0	0	0	0	0	0	0	0
		16126C	H	1	0	0	0	0	0	0	1	0	0	0	0	0	0	1	0
		16162G	H	1	0	0	0	0	0	0	1	0	0	1	1	0	0	0	0
		16224C 16311C	K	1	0	0	0	1	0	1	1	0	0	3	1	1	0	0	3
		16222T 16224T 16270T 16311C	K	1	0	0	0	0	0	0	1	0	0	0	0	0	0	0	0
		16183C 16189C 16223T 16258C 16266T 16274A 16278T 16390A	X	1	0	0	0	0	0	0	1	0	0	0	0	0	0	0	0
		16183C 16189C 16223T 16278T	X	1	0	0	0	2	0	0	1	0	0	1	0	0	0	0	0
		16189C 16271C	HV	1	0	0	0	0	0	0	1	0	0	0	0	0	0	0	0
		16069T 16126C 16145A 16222T 16261T	J	1	0	0	0	0	0	0	1	0	0	0	0	0	0	0	0
		16126C 16362C	R0	1	0	0	0	0	0	0	1	0	0	0	0	0	0	0	1
		16129A 16145A 16298C	HV0	1	0	0	0	0	0	0	1	0	0	0	0	0	0	0	0
		16145A 16176G 16209C 16223T 16390A	N	1	0	0	0	0	0	0	1	0	0	0	0	0	0	0	0
		16304C	H	1	0	1	2	1	0	0	1	0	0	0	1	0	0	1	0
		16311C	H	1	0	0	0	4	0	1	1	0	0	1	1	0	3	2	0
		16126C 16163G 16186T 16189C 16294T	T1	1	0	0	1	5	0	0	1	3	0	0	0	0	0	0	0
		16069T 16126C 16145A 16172C 16222T 16261T	J	1	0	1	0	1	0	1	1	0	0	0	0	0	0	0	0
		16223T	W	1	0	0	0	0	0	0	1	0	0	0	0	0	0	1	0
				20	0	2	3	17	1	3	20	3	0	7	6	4	4	5	4
					ROU-med	BGR-med	HUN-Avar	HUN-Conq	HUN-Cum	HUN-Lomb	POL-med	SVK-med	DNK-Vik-med	ISL-med	NOR-Vik	ESP-med	ITA-Lomb	ITA-med	TUR-Byz
		Haplotypes (reference sequence is rCRS)	Haplogroup	n	8	13	26	103	11	25	20	19	27	68	43	34	28	27	51
Medieval Slavs from Slovakia: Nitra-Sindolka, Csekej, Lébény (10th-12th ) SVK-med		16126C 16163G 16186T 16189C 16294T	T1	3	0	0	1	5	0	0	1	3	0	0	0	0	0	0	0
		16069T 16126C	J	1	0	1	0	2	0	1	0	1	2	5	3	1	3	0	3
		16239T	H	1	0	0	0	0	0	0	0	1	0	0	0	0	0	0	0
		16069T 16126C 16193T 16278T	J	1	0	0	0	0	0	0	0	1	0	0	1	0	0	0	0
		16146G 16342C	U8	2	0	0	0	0	0	0	0	2	0	0	0	0	0	0	0
		16189C 16326G 16356C 16362C	U4	1	0	0	0	0	0	0	0	1	0	0	0	0	0	0	0
		16294T 16296T 16298C	T2	1	0	0	0	0	0	0	0	1	0	0	0	0	0	0	0
		16069T 16126C 16189C 16265G 16319A	J	1	0	0	0	0	0	0	0	1	0	0	0	0	0	0	0
		rCRS	H	2	2	2	1	6	4	4	0	2	2	9	8	15	6	10	4
		16126C 16294T 16296T 16304C	T2	1	0	0	0	1	0	0	0	1	1	2	0	1	0	1	0
		16126C 16182C 16183C 16189C 16294T 16296T 16298C	T2	1	0	0	0	1	0	0	0	1	0	0	0	0	0	0	0
		16256T 16270T 16291T 16399G	U5a	1	0	0	0	0	0	0	0	1	0	0	0	0	0	0	0
		16188G	H	1	0	0	0	0	0	0	0	1	0	0	0	0	0	0	0
		16069T 16126C 16145A 16231C 16261T	J2	1	0	0	0	2	0	0	0	1	0	0	0	0	0	0	0
		16126C 16183C 16189C 16362C	R0	1	0	0	0	0	0	0	0	1	0	0	0	0	0	0	0
				19	2	3	2	17	4	5	1	19	5	16	12	17	9	11	7
					ROU-med	BGR-med	HUN-Avar	HUN-Conq	HUN-Cum	HUN-Lomb	POL-med	SVK-med	DNK-Vik-med	ISL-med	NOR-Vik	ESP-med	ITA-Lomb	ITA-med	TUR-Byz
		Haplotypes (reference sequence is rCRS)	Haplogroup	n	8	13	26	103	11	25	20	19	27	68	43	34	28	27	51
Denmark (medieval and Viking era) (11th-15th) DNK-Vik-med		16126C 16224C 16311C 16320T	K	1	0	0	0	0	0	0	0	0	1	0	0	0	0	0	0
		16278T	H	1	0	0	0	0	0	0	0	0	1	0	0	0	0	0	1
		16093C 16212G 16222T 16255A	H	1	0	0	0	0	0	0	0	0	1	0	0	0	0	0	0
		16213A	H	1	0	0	0	0	0	0	0	0	1	0	0	0	0	0	0
		16256T 16270T 16399G	U5a	1	0	0	0	4	0	0	0	0	1	0	0	0	0	0	0
		16129A 16223T 16391A	I	2	0	0	0	0	0	1	0	0	2	3	0	0	0	0	0
		16189C 16223T 16255A 16278T	X	1	0	0	0	0	0	0	0	0	1	0	0	0	0	0	0
		16174T	H	1	0	0	0	0	0	0	0	0	1	0	0	0	0	1	0
		16126C 16294T 16296T 16304C	T2	1	0	0	0	1	0	0	0	1	1	2	0	1	0	1	0
		16172C 16304C	H	1	0	0	0	0	0	0	0	0	1	0	0	0	0	0	0
		16172C 16256T 16399G	U5a	1	0	0	0	0	0	0	0	0	1	2	0	0	0	0	0
		16189C 16318T	U7	1	0	0	0	0	0	0	0	0	1	0	0	0	0	0	0
		16069T 16126C	J	2	0	1	0	2	0	1	0	1	2	5	3	1	3	0	3
		16126C 16174T 16266T 16294T 16304C	T	1	0	0	0	0	0	0	0	0	1	0	0	0	0	0	0
		rCRS	H	2	2	2	1	6	4	4	0	2	2	9	8	15	6	10	4
		16221T	H	1	0	0	0	0	0	0	0	0	1	0	0	0	0	0	0
		16129A 16316G 16360T	H	1	0	0	0	0	0	0	0	0	1	0	0	0	0	0	0
		16126C 16153A 16294T	T2	1	0	0	0	0	0	1	0	0	1	0	0	0	0	0	0
		16093C 16224C 16311C 16319A	K	1	0	0	0	0	0	0	0	0	1	0	0	0	0	0	0
		16261T 16296T 16304C	H	1	0	0	0	0	0	0	0	0	1	0	0	0	0	0	0
		16147A 16172C 16195C 16223T 16248T 16320T 16355T	N1a	1	0	0	0	0	0	1	0	0	1	0	0	0	0	0	0
		16069T 16126C 16256T	J	1	0	0	0	0	0	0	0	0	1	0	0	0	0	0	0
		16291A 16223T 16391A	I	1	0	0	0	0	0	0	0	0	1	0	0	0	0	0	0
		16189C 16192T 16270T 16398A	U5b	1	0	0	0	0	0	0	0	0	1	0	0	0	0	0	0
				27	2	3	1	13	4	8	0	4	27	21	11	17	9	12	8
					ROU-med	BGR-med	HUN-Avar	HUN-Conq	HUN-Cum	HUN-Lomb	POL-med	SVK-med	DNK-Vik-med	ISL-med	NOR-Vik	ESP-med	ITA-Lomb	ITA-med	TUR-Byz
		Haplotypes (reference sequence is rCRS)	Haplogroup	n	8	13	26	103	11	25	20	19	27	68	43	34	28	27	51
Medieval Iceland (10th-12th) ISL-med		16192T 16223T 16325C	W	1	0	0	0	0	0	0	0	0	0	1	0	0	0	0	0
		16129A	H	1	0	0	1	0	0	0	0	0	0	1	0	0	0	0	0
		16069T 16126C 16147T	J	1	0	0	0	0	0	0	0	0	0	1	0	0	0	0	0
		16069T 16126C	J	5	0	1	0	2	0	1	0	1	2	5	3	1	3	0	3
		16355T 16356C	U4	1	0	0	0	0	0	0	0	0	0	1	0	0	0	0	0
		16162G 16209C	H	1	0	0	0	0	0	0	0	0	0	1	0	0	0	0	0
		16301T 16343G 16356C 16390A	U3	1	0	0	0	0	0	0	0	0	0	1	0	0	0	0	0
		rCRS	H	9	2	2	1	6	4	4	0	2	2	9	8	15	6	10	4
		16192T 16239T 16256T 16270T 16399G	U5a	1	0	0	0	0	0	0	0	0	0	1	0	0	0	0	0
		16162G	H	1	0	0	0	0	0	0	1	0	0	1	1	0	0	0	0
		16362C	H	1	0	0	0	2	1	0	1	0	0	1	1	3	1	0	0
		16111T 16311C	HV	1	0	0	0	0	0	0	0	0	0	1	0	0	0	0	0
		16356C	U4	2	0	0	0	1	0	1	0	0	0	2	0	0	0	0	0
		16293G	H	1	0	0	0	0	0	0	0	0	0	1	0	0	0	0	0
		16126C 16294T 16304C	T	1	0	0	0	0	0	0	0	0	0	1	0	0	0	0	0
		16093C 16224C 16311C	K	1	0	0	1	1	0	0	0	0	0	1	0	0	0	0	1
		16256T	H	1	0	0	0	1	0	0	0	0	0	1	0	0	0	0	0
		16129A 16223T 16249C 16391A	I	1	0	0	0	0	0	0	0	0	0	1	0	0	0	0	0
		16129A 16223T 16391A	I	3	0	0	0	0	0	1	0	0	2	3	0	0	0	0	0
		16069T 16126C 16145A 16172C 16192T 16222T 16261T	J	2	0	0	0	0	0	0	0	0	0	2	1	0	0	0	0
		16224C 16234T 16270T 16311C	K	1	0	0	0	0	0	0	0	0	0	1	0	0	0	0	0
		16304C 16362C	H	1	0	0	0	0	0	0	0	0	0	1	0	0	0	0	0
		16126C 16294T 16296T 16304C	T2	2	0	0	0	1	0	0	0	1	1	2	0	1	0	1	0
		16223T 16286T	W	1	0	0	0	0	0	0	0	0	0	1	0	0	0	0	0
		16224C 16311C	K	3	0	0	0	1	0	1	1	0	0	3	1	1	0	0	3
		16235G 16291T	H	1	0	0	0	0	0	0	0	0	0	1	0	0	0	0	0
		16224C 16311C 16320T	K	1	0	0	0	0	0	0	0	0	0	1	0	0	0	0	0
		16224C 16249C 16311C	K	1	0	0	0	0	0	0	0	0	0	1	0	0	0	0	0
		16189C	H	1	0	0	0	2	0	0	0	0	0	1	1	0	0	1	1
		16224C 16311C 16362C	K	1	0	0	0	0	0	0	0	0	0	1	0	0	0	0	0
		16192T 16270T	U5b	1	0	0	0	0	0	0	0	0	0	1	0	1	0	0	0
		16126C 16153A 16183.1C 16189C 16294T 16390A	T2	1	0	0	0	0	0	0	0	0	0	1	0	0	0	0	0
		16224C 16311C 16319A	K	1	0	0	0	0	0	0	0	0	0	1	0	0	0	0	0
		16172C 16256T 16399G	U5a	2	0	0	0	0	0	0	0	0	1	2	0	0	0	0	0
		16126C 16294T	T	1	0	1	0	3	0	0	0	0	0	1	0	0	1	0	0
		16069T 16126C 16145A 16172C 16192T 16261T	J	1	0	0	0	0	0	0	0	0	0	1	0	0	0	0	0
		16304C 16305G	H	1	0	0	0	0	0	0	0	0	0	1	0	0	0	0	0
		16263C	H	1	0	0	0	0	0	1	0	0	0	1	0	0	0	0	0
		16129A 16223T 16362C 16391A	I	1	0	0	0	0	0	0	0	0	0	1	0	0	0	0	0
		16093C 16189C 16270T	U5b	1	0	0	0	0	0	0	0	0	0	1	0	0	0	0	0
		16069T 16126C 16278T	J	1	0	0	0	0	0	0	0	0	0	1	0	0	0	0	0
		16183C 16189C 16223T 16278T	X	1	0	0	0	2	0	0	1	0	0	1	0	0	0	0	0
		16189C 16298C	V	1	0	0	0	0	0	0	0	0	0	1	0	0	0	0	0
		16298C	V	1	0	0	0	1	1	0	0	0	0	1	1	1	0	0	0
		16166G 16224C 16290T 16311C	K	1	0	0	0	0	0	0	0	0	0	1	0	0	0	0	0
		16126C 16291T 16294T 16296T	T2	1	0	0	0	0	0	0	0	0	0	1	0	0	0	0	0
		16176T 16219G	H	1	0	0	0	0	0	0	0	0	0	1	0	0	0	0	0
		16311C	H	1	0	0	0	4	0	1	1	0	0	1	1	0	3	2	0
				68	2	4	3	27	6	10	5	4	8	68	18	23	14	14	12
					ROU-med	BGR-med	HUN-Avar	HUN-Conq	HUN-Cum	HUN-Lomb	POL-med	SVK-med	DNK-Vik-med	ISL-med	NOR-Vik	ESP-med	ITA-Lomb	ITA-med	TUR-Byz
		Haplotypes (reference sequence is rCRS)	Haplogroup	n	8	13	26	103	11	25	20	19	27	68	43	34	28	27	51
Norway, Vikings (6th-11th) NOR-Vik		rCRS	H	8	2	2	1	6	4	4	0	2	2	9	8	15	6	10	4
		16189C	H	1	0	0	0	2	0	0	0	0	0	1	1	0	0	1	1
		16218T	H	1	0	0	0	0	0	0	0	0	0	0	1	0	0	0	0
		16183C 16189C	H	1	0	0	0	0	0	0	0	0	0	0	1	0	0	0	0
		16153A 16189C 16304C	H	1	0	0	0	0	0	0	1	0	0	0	1	0	0	0	0
		16354T	H	1	0	0	0	0	0	0	1	0	0	0	1	0	0	0	0
		16362C	H	1	0	0	0	2	1	0	1	0	0	1	1	3	1	0	0
		16304C	H	1	0	1	2	1	0	0	1	0	0	0	1	0	0	1	0
		16126C 16298C	HV0	1	0	0	0	0	0	0	0	0	0	0	1	0	0	0	0
		16298C	HV0	1	0	0	0	1	1	0	0	0	0	1	1	1	0	0	0
		16129A 16221T	HV	1	0	0	0	0	0	0	0	0	0	0	1	0	0	0	0
		16311C	HV	1	0	0	0	4	0	1	1	0	0	1	1	0	3	2	0
		16188T 16189C 16223T 16290T 16319A 16356C 16362C	A	1	0	0	0	1	0	0	0	0	0	0	1	0	0	0	0
		16129A 16145A 16223T 16391A	I	1	0	0	0	0	0	0	0	0	0	0	1	0	0	0	0
		16129A 16223T 16311C 16391A	I	1	0	0	0	0	0	0	0	0	0	0	1	0	0	0	0
		16069T 16126C 16184T	J	1	0	0	0	0	0	0	0	0	0	0	1	0	0	0	0
		16069T 16126C	J	3	0	1	0	2	0	1	0	1	2	5	3	1	3	0	3
		16069T 16126C 16145A 16172C 16192T 16222T 16261T	J	1	0	0	0	0	0	0	0	0	0	2	1	0	0	0	0
		16069T 16126C 16193T 16278T	J	1	0	0	0	0	0	0	0	1	0	0	1	0	0	0	0
		16224C 16291T 16311	K	1	0	0	0	0	0	0	0	0	0	0	1	0	0	0	0
		16224C 16311C	K	1	0	0	0	1	0	1	1	0	0	3	1	1	0	0	3
		16169T 16224C 16246T 16311C	K	1	0	0	0	0	0	0	0	0	0	0	1	0	0	0	0
		16129A 16224C 16270T 16311C	K	1	0	0	0	0	0	0	0	0	0	0	1	0	0	0	0
		16126C 16172C 16294T 16296T 16304C	T2	1	0	0	0	0	0	0	0	0	0	0	1	0	0	0	0
		16074G 16189C 16192T 16249C 16270T	U5b	1	0	0	0	0	0	0	0	0	0	0	1	0	0	0	0
		16343G 16390A	U3	1	1	0	0	0	0	0	0	0	0	0	1	0	0	0	0
		16134T 16240G 16286A 16356C	U4	1	0	0	0	0	0	0	0	0	0	0	1	0	0	0	0
		16093C 16192T 16256T 16270T 16291T	U5	1	0	0	0	0	0	0	0	0	0	0	1	0	0	0	0
		16192T 16256T 16270T 16291T 16325C	U5	1	0	0	0	0	0	0	0	0	0	0	1	0	0	0	0
		16168T 16192T 16256T 16270T 16304C	U5	1	0	0	0	0	0	0	0	0	0	0	1	0	0	0	0
		16129A 16192T 16256T 16270T 16291T	U5a	1	0	0	0	0	0	0	0	0	0	0	1	0	0	0	0
		16192T 16249C 16270T 16311C	U5b	1	0	0	0	0	0	0	0	0	0	0	1	0	0	0	0
		16144C 16148T 16189C 16270T 16335G	U5b	1	0	0	0	0	0	0	0	0	0	0	1	0	0	0	0
		16298C 16301T	V	1	0	0	0	0	0	0	0	0	0	0	1	0	0	0	0
				43	3	4	3	20	6	7	6	4	4	23	43	21	13	14	11
					ROU-med	BGR-med	HUN-Avar	HUN-Conq	HUN-Cum	HUN-Lomb	POL-med	SVK-med	DNK-Vik-med	ISL-med	NOR-Vik	ESP-med	ITA-Lomb	ITA-med	TUR-Byz
		Haplotypes (reference sequence is rCRS)	Haplogroup	n	8	13	26	103	11	25	20	19	27	68	43	34	28	27	51
Medieval Spain, Aldaieta (Basque) (6th-7th) ESP-med		rCRS	H	15	2	2	1	6	4	4	0	2	2	9	8	15	6	10	4
		16362C	H	3	0	0	0	2	1	0	1	0	0	1	1	3	1	0	0
		16069T 16126C	J	1	0	1	0	2	0	1	0	1	2	5	3	1	3	0	3
		16069T 16126C 16278T 16366T	J	2	0	0	0	0	0	0	0	0	0	0	0	2	0	0	0
		16069T 16126C 16390A	J	2	0	0	0	0	0	0	0	0	0	0	0	2	0	0	0
		16224C 16311C	K	1	0	0	0	1	0	2	1	0	0	3	1	1	0	0	3
		16129C 16185T 16189C 16223T 16249C 16311C	M	1	0	0	0	0	0	0	0	0	0	0	0	1	0	0	0
		16126C 16189C 16294T	T	1	0	0	0	0	0	0	0	0	0	0	0	1	0	0	0
		16126C 16294T 16296T 16304C	T2	1	0	0	0	1	0	0	0	1	1	2	0	1	0	1	0
		16126C 16266T 16274A 16294T 16304C	T2	1	0	0	0	0	0	0	0	0	0	0	0	1	0	0	0
		16051G 16092C 16129C 16192T 16362C	U2	1	0	0	0	0	0	0	0	0	0	0	0	1	0	0	0
		16051G 16129C 16183G 16189C 16362C	U2	1	0	0	0	0	0	0	0	0	0	0	0	1	0	0	0
		16176T 16270T	U5	1	0	0	0	0	0	0	0	0	0	0	0	1	0	0	0
		16192T 16270T	U5	1	0	0	0	0	0	0	0	0	0	1	0	1	0	0	0
		16172C 16189C 16192T 16270T 16311C	U5	1	0	0	0	0	0	0	0	0	0	0	0	1	0	0	0
		16298C	V	1	0	0	0	1	1	0	0	0	0	1	1	1	0	0	0
				34	2	3	1	13	6	7	2	4	5	22	14	34	10	11	10
					ROU-med	BGR-med	HUN-Avar	HUN-Conq	HUN-Cum	HUN-Lomb	POL-med	SVK-med	DNK-Vik-med	ISL-med	NOR-Vik	ESP-med	ITA-Lomb	ITA-med	TUR-Byz
		Haplotypes (reference sequence is rCRS)	Haplogroup	n	8	13	26	103	11	25	20	19	27	68	43	34	28	27	51
Lombards from Italy-Piedmont (6th-8th) ITA-Lomb		16284G 16294T	H	1	0	0	0	0	0	0	0	0	0	0	0	0	1	0	0
		16126C 16294T	T	1	0	1	0	3	0	0	0	0	0	1	0	0	1	0	0
		16069T 16126C	J	3	0	1	0	2	0	1	0	1	2	5	3	1	3	0	3
		16129A 16356C	U4	1	0	0	0	0	0	0	0	0	0	0	0	0	1	0	0
		rCRS	H	6	2	2	1	6	4	4	0	2	2	9	8	15	6	10	4
		16051G 16129C 16256T	U2	1	0	0	0	0	0	0	0	0	0	0	0	0	1	0	0
		16129A 16256T 16270T 16294T	U5a	1	0	0	0	0	0	0	0	0	0	0	0	0	1	0	0
		16362C	H	1	0	0	0	2	1	0	1	0	0	1	1	3	1	0	0
		16114A 16192T 16256T 16270T 16294T	U5a	1	0	0	0	0	0	0	0	0	0	0	0	0	1	0	0
		16311C	H	3	0	0	0	4	0	1	1	0	0	1	1	0	3	2	0
		16093C 16126C 16153A	T2	1	0	0	0	0	0	0	0	0	0	0	0	0	1	0	0
		16293G 16311C	H	2	0	0	0	0	0	0	0	0	0	0	0	0	2	0	0
		16069T 16126C 16231C 16311C	J	1	0	0	0	0	0	0	0	0	0	0	0	0	1	0	0
		16145A 16223T 16325C 16362C	I	1	0	0	0	0	0	0	0	0	0	0	0	0	1	0	0
		16235G	H	1	0	0	0	0	0	0	0	0	0	0	0	0	1	0	0
		16126C 16153A 16183C 16189C 16294T	T2	1	0	0	0	0	0	0	0	0	0	0	0	0	1	0	0
		16069T 16126C 16153A	J	1	0	0	0	0	0	0	0	0	0	0	0	0	1	0	0
		16256T 16270T 16294T	U5a	1	0	0	0	0	0	0	0	0	0	0	0	0	1	0	0
				28	2	4	1	17	5	6	2	3	4	17	13	19	28	12	7
					ROU-med	BGR-med	HUN-Avar	HUN-Conq	HUN-Cum	HUN-Lomb	POL-med	SVK-med	DNK-Vik-med	ISL-med	NOR-Vik	ESP-med	ITA-Lomb	ITA-med	TUR-Byz
		Haplotypes (reference sequence is rCRS)	Haplogroup	n	8	13	26	103	11	25	20	19	27	68	43	34	28	27	51
Italy-Tuscans (medieval, 10th-15th) ITA-med		rCRS	H	10	2	2	1	6	4	4	0	2	2	9	8	15	6	10	4
		16311C	H	2	0	0	0	4	0	1	1	0	0	1	1	0	3	2	0
		16294T 16296T 16304C	T2	2	0	0	0	0	0	0	0	0	0	0	0	0	0	2	0
		16224C 16311C 16355T	K	1	0	0	0	0	0	0	0	0	0	0	0	0	0	1	0
		16274A	H	1	0	0	0	0	0	0	0	0	0	0	0	0	0	1	0
		16126C 16193T 16294T 16296T 16304C	T2	1	0	0	0	0	0	0	0	0	0	0	0	0	0	1	0
		16126C 16193T	J1	1	0	0	0	0	0	0	0	0	0	0	0	0	0	1	0
		16114A	M	1	0	0	0	0	0	0	0	0	0	0	0	0	0	1	0
		16174T	D	1	0	0	0	0	0	0	0	0	1	0	0	0	0	1	0
		16261T	H	1	0	0	0	0	0	0	0	0	0	0	0	0	0	1	0
		16318T	U7	1	0	0	0	0	0	0	0	0	0	0	0	0	0	1	0
		16126C 16294T 16296T 16304C	T2	1	0	0	0	1	0	0	0	1	1	2	0	1	0	1	0
		16223T	H	1	0	0	0	0	0	0	1	0	0	0	0	0	0	1	0
		16126C	H	1	0	0	0	0	0	0	1	0	0	0	0	0	0	1	0
		16304C	H	1	0	1	2	1	0	0	1	0	0	0	1	0	0	1	0
		16189C	H	1	0	0	0	2	0	0	0	0	0	1	1	0	0	1	1
				27	2	3	3	14	4	5	4	3	4	13	11	16	9	27	5
					ROU-med	BGR-med	HUN-Avar	HUN-Conq	HUN-Cum	HUN-Lomb	POL-med	SVK-med	DNK-Vik-med	ISL-med	NOR-Vik	ESP-med	ITA-Lomb	ITA-med	TUR-Byz
		Haplotypes (reference sequence is rCRS)	Haplogroup	n	8	13	26	103	11	25	20	19	27	68	43	34	28	27	51
Byzantine population from Turkey (11th-13th) TUR-Byz		rCRS	H	4	2	2	1	6	4	4	0	2	2	9	8	15	6	10	4
		16278T	H	1	0	0	0	0	0	0	0	0	1	0	0	0	0	0	1
		16189C	H	1	0	0	0	2	0	0	0	0	0	1	1	0	0	1	1
		16320T	H	1	0	0	0	0	0	0	0	0	0	0	0	0	0	0	1
		16111T 16167T 16288C 16362C	H	2	0	0	0	0	0	0	0	0	0	0	0	0	0	0	2
		16256T 16352C	H	1	0	0	0	0	0	0	0	0	0	0	0	0	0	0	1
		16218T 16298C 16328A 16362C	H	1	0	0	0	0	0	0	0	0	0	0	0	0	0	0	1
		16217C	HV	1	0	0	0	0	0	0	0	0	0	0	0	0	0	0	1
		16069T 16126C	J	3	0	1	0	2	0	1	0	1	2	5	3	1	3	0	3
		16069T 16126C 16147T 16242T	J	1	0	0	0	0	0	0	0	0	0	0	0	0	0	0	1
		16069T 16126C 16193T	J	2	0	0	0	0	0	1	0	0	0	0	0	0	0	0	2
		16224C 16311C	K	3	0	0	0	1	0	1	1	0	0	3	1	1	0	0	3
		16093C 16224C 16311C	K	1	0	0	1	1	0	0	0	0	0	1	0	0	0	0	1
		16093C 16129A 16224C 16240G 16311C	K	1	0	0	0	0	0	0	0	0	0	0	0	0	0	0	1
		16145A 16176G 16223T	N1	2	0	0	0	0	0	0	0	0	0	0	0	0	0	0	2
		16145A 16176G 16209C 16223T	N1	1	0	0	0	0	0	0	0	0	0	0	0	0	0	0	1
		16145A 16176G 16223T 16326G	N1	3	0	0	0	0	0	0	0	0	0	0	0	0	0	0	3
		16126C 16362C	R0	1	0	0	0	0	0	0	1	0	0	0	0	0	0	0	1
		16126C 16304C 16362C	R0	2	0	0	0	0	0	0	0	0	0	0	0	0	0	0	2
		16126C 16192T 16294T 16324C	T2	1	0	0	0	0	0	0	0	0	0	0	0	0	0	0	1
		16126C 16146G 16294T 16304C	T2	3	0	0	0	0	0	0	0	0	0	0	0	0	0	0	3
		16126C 16292T 16294T 16296T 16304C	T2	1	0	0	1	0	0	0	0	0	0	0	0	0	0	0	1
		16163G 16183C 16188T 16189C 16249C	U1	2	0	0	0	0	0	0	0	0	0	0	0	0	0	0	2
		16343G	U3	3	0	1	0	0	1	0	0	0	0	0	0	0	0	0	3
		16093C 16192T 16256T 16270T 16311C	U5a	1	0	0	0	0	0	0	0	0	0	0	0	0	0	0	1
		16172C 16183C 16186T 16189C 16219G 16278T	U6	2	0	0	0	0	0	0	0	0	0	0	0	0	0	0	2
		16182C 16183C 16189C 16234T 16324C	U8	1	0	0	0	0	0	0	0	0	0	0	0	0	0	0	1
		16192T 16223T 16292T 16325C	W	2	0	0	0	0	0	0	0	0	0	0	0	0	0	0	2
		16223T 16292T	W	1	0	0	0	0	0	0	0	0	0	0	0	0	0	0	1
		16223T 16292T 16325C	W	1	0	0	0	0	0	0	0	0	0	0	0	0	0	0	1
		16189C 16217C 16223T 16278T	X	1	0	0	0	0	0	0	0	0	0	0	0	0	0	0	1
				51	2	4	3	12	5	7	2	3	5	19	13	17	9	11	51
