# Supplementary material for: Maternal DNA lineages at the gate of Europe in the 10th century AD
Source: PLoS One. 2018 Mar 14;13(3):e0193578. doi: 10.1371/journal.pone.0193578 (PMC5851556; doi:10.1371/journal.pone.0193578)
Supplement: S9 Table — (XLSX) [file pone.0193578.s013.xlsx]

## Sheet: S9
S9 Table. FST values, p values and Slatkin FST matrix of the medieval population from Romania and 35 modern-day Eurasian populations.
Np 16050-16383 were considered at the FST computation in Arlequin software, ver 3.5.2.2 . Significant and p values (<0.05) were highlighted in green. P values are presented in the upper diagonal of the first table. FST values are presented in the lower diagonal of the first table.
Pairwise Fst values/p values
Region	Country	Population	N	Abbreviation																																					References
			15376		ROU-med	BLR	BGR	CZE	HUN	POL	ROU-D	ROU-M	ROU-T	ROU-W	RUS	SVK	UKR	BIH	HRV	GRC	ITA	PRT	SVN	ESP	DNK	EST	FIN	LVA	LTU	SWE	AUT	FRA	DEU	KAZ	KGZ	UZB	IRN	PAK	IRQ	TUR
Eastern Europe	Romania	Medieval population	8	ROU-med	*	0.82220+-0.0032	0.65479+-0.0049	0.67716+-0.0049	0.72854+-0.0048	0.65588+-0.0048	0.54658+-0.0045	0.66469+-0.0054	0.62004+-0.0043	0.66389+-0.0043	0.78576+-0.0043	0.73151+-0.0046	0.80477+-0.0038	0.54005+-0.0050	0.68360+-0.0046	0.66498+-0.0048	0.62687+-0.0042	0.65122+-0.0045	0.74973+-0.0041	0.56925+-0.0051	0.60449+-0.0045	0.68439+-0.0050	0.37115+-0.0047	0.52381+-0.0048	0.69944+-0.0049	0.58628+-0.0057	0.57390+-0.0049	0.61509+-0.0041	0.65350+-0.0041	0.30215+-0.0046	0.12741+-0.0035	0.52490+-0.0048	0.64221+-0.0049	0.34719+-0.0049	0.68696+-0.0048	0.78329+-0.0042	This study
Eastern Europe	Belarus	Belorussians	260	BLR	-0.02151	*	0.08940+-0.0034	0.01228+-0.0012	0.12078+-0.0032	0.07079+-0.0024	0.02158+-0.0014	0.27433+-0.0046	0.00040+-0.0002	0.60707+-0.0053	0.19424+-0.0044	0.54846+-0.0050	0.80834+-0.0038	0.05227+-0.0024	0.40145+-0.0051	0.02554+-0.0015	0.00158+-0.0004	0.00931+-0.0010	0.25156+-0.0042	0.00000+-0.0000	0.01079+-0.0010	0.02950+-0.0018	0.00000+-0.0000	0.00030+-0.0002	0.11454+-0.0029	0.02534+-0.0018	0.00673+-0.0007	0.02871+-0.0015	0.18186+-0.0040	0.00000+-0.0000	0.00000+-0.0000	0.00000+-0.0000	0.00010+-0.0001	0.00000+-0.0000	0.00000+-0.0000	0.00178+-0.0004	Kushniarevich et al. 2015 (260)
Eastern Europe	Bulgaria	Bulgarians	850	BGR	-0.01215	0.00116	*	0.00059+-0.0002	0.02544+-0.0016	0.00307+-0.0005	0.03079+-0.0017	0.17335+-0.0037	0.00000+-0.0000	0.72636+-0.0047	0.00663+-0.0009	0.01238+-0.0010	0.02891+-0.0018	0.00099+-0.0003	0.00178+-0.0004	0.24503+-0.0043	0.00495+-0.0007	0.00931+-0.0008	0.00950+-0.0010	0.00000+-0.0000	0.01634+-0.0013	0.00307+-0.0006	0.00000+-0.0000	0.00000+-0.0000	0.00792+-0.0009	0.00980+-0.0011	0.08484+-0.0029	0.00168+-0.0004	0.04425+-0.0022	0.00000+-0.0000	0.00000+-0.0000	0.00000+-0.0000	0.00000+-0.0000	0.00000+-0.0000	0.00000+-0.0000	0.00050+-0.0002	Karachanak et al. 2012 (850)
Eastern Europe	Czechia	Czechs	358	CZE	-0.01452	0.00328	0.00357	*	0.32630+-0.0045	0.00119+-0.0004	0.06623+-0.0023	0.01139+-0.0011	0.00000+-0.0000	0.37244+-0.0047	0.00069+-0.0003	0.01327+-0.0012	0.00277+-0.0005	0.00010+-0.0001	0.00416+-0.0006	0.00436+-0.0006	0.00030+-0.0002	0.00000+-0.0000	0.10326+-0.0029	0.00000+-0.0000	0.14870+-0.0037	0.05099+-0.0020	0.00000+-0.0000	0.00000+-0.0000	0.00010+-0.0001	0.00040+-0.0002	0.01624+-0.0013	0.00158+-0.0004	0.06920+-0.0023	0.00000+-0.0000	0.00000+-0.0000	0.00000+-0.0000	0.00000+-0.0000	0.00000+-0.0000	0.00000+-0.0000	0.00000+-0.0000	Kushniarevich et al. 2015 (94); Malyarchuk et al. 2006 (179); Mielnik-Sikorska et al. 2013 (85)
Eastern Europe	Hungary	Hungarians	211	HUN	-0.01663	0.00161	0.00228	0.00033	*	0.01515+-0.0011	0.04792+-0.0023	0.07504+-0.0024	0.00277+-0.0005	0.16711+-0.0033	0.07861+-0.0027	0.03980+-0.0020	0.13494+-0.0038	0.00020+-0.0001	0.00287+-0.0006	0.05643+-0.0023	0.15395+-0.0038	0.03930+-0.0021	0.12286+-0.0030	0.00000+-0.0000	0.12177+-0.0034	0.17305+-0.0035	0.00000+-0.0000	0.00000+-0.0000	0.00842+-0.0009	0.00436+-0.0006	0.08375+-0.0027	0.00248+-0.0006	0.63231+-0.0050	0.00000+-0.0000	0.00000+-0.0000	0.00000+-0.0000	0.00020+-0.0001	0.00000+-0.0000	0.03732+-0.0017	0.00188+-0.0004	Irwin et al. 2007 (211)
Eastern Europe	Poland	Poles	403	POL	-0.01318	0.00168	0.00244	0.00465	0.00343	*	0.00366+-0.0006	0.00634+-0.0008	0.00010+-0.0001	0.01426+-0.0011	0.05623+-0.0025	0.04574+-0.0020	0.08059+-0.0031	0.00000+-0.0000	0.00267+-0.0005	0.00208+-0.0005	0.00000+-0.0000	0.00099+-0.0003	0.31769+-0.0042	0.00000+-0.0000	0.00109+-0.0003	0.06108+-0.0024	0.00000+-0.0000	0.00000+-0.0000	0.04811+-0.0019	0.00406+-0.0006	0.04376+-0.0022	0.00000+-0.0000	0.04584+-0.0019	0.00000+-0.0000	0.00000+-0.0000	0.00000+-0.0000	0.00000+-0.0000	0.00000+-0.0000	0.00000+-0.0000	0.00000+-0.0000	Mielnik-Sikorska et al. 2013 (403)
Eastern Europe	Romania (Dobrudja)	Romanians from Dobrudja	105	ROU-D	-0.00615	0.00523	0.00374	0.00356	0.0044	0.00814	*	0.03703+-0.0018	0.18988+-0.0041	0.19503+-0.0041	0.02287+-0.0018	0.01396+-0.0012	0.01653+-0.0014	0.01792+-0.0014	0.02237+-0.0016	0.03524+-0.0018	0.10702+-0.0030	0.01148+-0.0009	0.02039+-0.0013	0.00000+-0.0000	0.24087+-0.0045	0.01673+-0.0012	0.00000+-0.0000	0.00020+-0.0001	0.00099+-0.0003	0.01129+-0.0010	0.05811+-0.0024	0.05247+-0.0024	0.04435+-0.0020	0.00000+-0.0000	0.00000+-0.0000	0.00000+-0.0000	0.00832+-0.0009	0.00000+-0.0000	0.02336+-0.0014	0.00782+-0.0007	Bosch et al. 2006 (59); Cocoș et al. 2017 (46)
Eastern Europe	Romania (Moldavia)	Romanians from Moldavia	235	ROU-M	-0.01322	0.00061	0.00071	0.0036	0.00228	0.00403	0.00426	*	0.02564+-0.0015	0.85506+-0.0038	0.07920+-0.0029	0.41085+-0.0053	0.15731+-0.0036	0.02564+-0.0014	0.04584+-0.0020	0.02683+-0.0018	0.01198+-0.0009	0.01485+-0.0012	0.03277+-0.0018	0.00000+-0.0000	0.01426+-0.0012	0.00267+-0.0005	0.00000+-0.0000	0.00188+-0.0004	0.02772+-0.0018	0.01386+-0.0012	0.00644+-0.0009	0.06534+-0.0024	0.20057+-0.0040	0.00000+-0.0000	0.00000+-0.0000	0.00000+-0.0000	0.00000+-0.0000	0.00000+-0.0000	0.00000+-0.0000	0.00089+-0.0003	Cocoș et al. 2017 (235)
Eastern Europe	Romania (Transylvania)	Romanians, Csángó, Szekler from Transylvania	567	ROU-T	-0.01121	0.00471	0.00302	0.00733	0.00419	0.00554	0.00141	0.00227	*	0.08445+-0.0024	0.00000+-0.0000	0.00000+-0.0000	0.00000+-0.0000	0.00000+-0.0000	0.00000+-0.0000	0.00337+-0.0006	0.00030+-0.0002	0.00010+-0.0001	0.00050+-0.0003	0.00000+-0.0000	0.00624+-0.0008	0.00010+-0.0001	0.00000+-0.0000	0.00000+-0.0000	0.00000+-0.0000	0.00000+-0.0000	0.00059+-0.0002	0.00000+-0.0000	0.00188+-0.0005	0.00000+-0.0000	0.00000+-0.0000	0.00000+-0.0000	0.00000+-0.0000	0.00000+-0.0000	0.00000+-0.0000	0.00040+-0.0002	Brandstätter et al. 2007a (360); Cocoș et al. 2017 (207)
Eastern Europe	Romania (Wallachia)	Romanians from Wallachia	272	ROU-W	-0.01305	-0.00047	-0.00049	0.00017	0.00116	0.00291	0.00158	-0.0012	0.00123	*	0.05891+-0.0022	0.28829+-0.0041	0.47619+-0.0057	0.01544+-0.0012	0.05821+-0.0023	0.34997+-0.0048	0.15276+-0.0036	0.06702+-0.0027	0.06178+-0.0024	0.00000+-0.0000	0.04158+-0.0021	0.00960+-0.0010	0.00000+-0.0000	0.00020+-0.0001	0.01841+-0.0014	0.00475+-0.0007	0.02000+-0.0013	0.09583+-0.0026	0.23513+-0.0044	0.00000+-0.0000	0.00000+-0.0000	0.00000+-0.0000	0.00069+-0.0003	0.00000+-0.0000	0.00129+-0.0004	0.03663+-0.0017	Bosch et al. 2006 (46); Cocoș et al. 2017 (226)
Eastern Europe	Russian Federation	Russians	843	RUS	-0.01923	0.0006	0.00128	0.00351	0.00151	0.0011	0.00427	0.00132	0.00455	0.00135	*	0.27502+-0.0047	0.20325+-0.0039	0.00040+-0.0002	0.05603+-0.0020	0.00040+-0.0002	0.00000+-0.0000	0.00782+-0.0009	0.14949+-0.0034	0.00000+-0.0000	0.01366+-0.0012	0.02505+-0.0016	0.00000+-0.0000	0.00020+-0.0001	0.01257+-0.0012	0.01030+-0.0009	0.03604+-0.0022	0.00050+-0.0002	0.20622+-0.0038	0.00000+-0.0000	0.00000+-0.0000	0.00000+-0.0000	0.00000+-0.0000	0.00000+-0.0000	0.00000+-0.0000	0.00000+-0.0000	Kushniarevich et al. 2015 (518); Malyarchuk et al. 2004 (325)
Eastern Europe	Slovakia	Slovaks	580	SVK	-0.01697	-0.00025	0.00134	0.00233	0.00217	0.00135	0.0052	5e-05	0.00412	0.00037	0.0002	*	0.62825+-0.0047	0.01881+-0.0013	0.32947+-0.0048	0.00426+-0.0007	0.00000+-0.0000	0.00168+-0.0005	0.25601+-0.0039	0.00000+-0.0000	0.02129+-0.0015	0.03000+-0.0017	0.00000+-0.0000	0.00327+-0.0006	0.19394+-0.0036	0.01772+-0.0013	0.00515+-0.0008	0.04930+-0.0023	0.27136+-0.0045	0.00000+-0.0000	0.00000+-0.0000	0.00000+-0.0000	0.00000+-0.0000	0.00000+-0.0000	0.00000+-0.0000	0.00000+-0.0000	Lehocký et al. 2008 (374); Malyarchuk et al. 2008 (206)
Eastern Europe	Ukraine	Ukranians	765	UKR	-0.01981	-0.00071	0.00091	0.0031	0.00107	0.00096	0.0047	0.00087	0.00391	-0.0001	0.00029	-0.00023	*	0.00129+-0.0004	0.01762+-0.0013	0.00851+-0.0009	0.00030+-0.0002	0.00861+-0.0010	0.16761+-0.0032	0.00000+-0.0000	0.00644+-0.0008	0.03821+-0.0017	0.00000+-0.0000	0.00010+-0.0001	0.07643+-0.0024	0.01228+-0.0011	0.01822+-0.0013	0.00317+-0.0005	0.16484+-0.0037	0.00000+-0.0000	0.00000+-0.0000	0.00000+-0.0000	0.00000+-0.0000	0.00000+-0.0000	0.00000+-0.0000	0.00010+-0.0001	Mielnik-Sikorska et al. 2013 (158); Pshenichnov et al. 2013 (607)
Southern Europe	Bosnia and Herzegovina	Bosnians, Herzegovinians	513	BIH	-0.00711	0.00168	0.0024	0.00522	0.00842	0.00631	0.00489	0.00228	0.00507	0.00241	0.00254	0.00154	0.00253	*	0.33601+-0.0046	0.00000+-0.0000	0.00000+-0.0000	0.00000+-0.0000	0.00129+-0.0003	0.00000+-0.0000	0.00356+-0.0006	0.00000+-0.0000	0.00000+-0.0000	0.00000+-0.0000	0.00050+-0.0002	0.00446+-0.0006	0.00000+-0.0000	0.05673+-0.0025	0.00030+-0.0002	0.00000+-0.0000	0.00000+-0.0000	0.00000+-0.0000	0.00000+-0.0000	0.00000+-0.0000	0.00000+-0.0000	0.00000+-0.0000	Malyarchuk et al. 2003 (144); Šarac et al. 2014 (369)
Southern Europe	Croatia	Croatians	488	HRV	-0.01367	0.0001	0.00225	0.00319	0.00461	0.0033	0.00457	0.002	0.00571	0.00159	0.00095	0.00017	0.00149	0.00018	*	0.00069+-0.0003	0.00000+-0.0000	0.00010+-0.0001	0.05475+-0.0020	0.00000+-0.0000	0.02109+-0.0014	0.00525+-0.0007	0.00000+-0.0000	0.00000+-0.0000	0.01673+-0.0013	0.00584+-0.0007	0.00129+-0.0004	0.05544+-0.0019	0.05881+-0.0021	0.00000+-0.0000	0.00000+-0.0000	0.00000+-0.0000	0.00000+-0.0000	0.00000+-0.0000	0.00000+-0.0000	0.00000+-0.0000	Šarac et al. 2014 (488)
Southern Europe	Greece	Greeks	319	GRC	-0.01242	0.00253	0.00037	0.0036	0.00221	0.00409	0.00418	0.00262	0.00292	0.00022	0.00373	0.0029	0.00236	0.00468	0.00454	*	0.01752+-0.0013	0.02604+-0.0014	0.00099+-0.0003	0.00000+-0.0000	0.06504+-0.0023	0.00535+-0.0007	0.00000+-0.0000	0.00000+-0.0000	0.00069+-0.0003	0.00188+-0.0004	0.04247+-0.0021	0.00020+-0.0001	0.01792+-0.0015	0.00000+-0.0000	0.00000+-0.0000	0.00000+-0.0000	0.00059+-0.0002	0.00000+-0.0000	0.01267+-0.0012	0.09841+-0.0029	Irwin et al. 2008 (319)
Southern Europe	Italy	Italians	1058	ITA	-0.01096	0.00348	0.00132	0.00402	0.00087	0.00495	0.00215	0.00253	0.00247	0.00071	0.00243	0.00321	0.00226	0.00491	0.0045	0.00183	*	0.00604+-0.0008	0.00218+-0.0005	0.00000+-0.0000	0.01267+-0.0012	0.00069+-0.0003	0.00000+-0.0000	0.00000+-0.0000	0.00000+-0.0000	0.00000+-0.0000	0.01515+-0.0012	0.00000+-0.0000	0.01604+-0.0011	0.00000+-0.0000	0.00000+-0.0000	0.00000+-0.0000	0.00000+-0.0000	0.00000+-0.0000	0.00020+-0.0001	0.00129+-0.0003	Achilli et al. 2007 (322); Ottoni et al. 2009 (341); Turchi et al. 2008 (395)
Southern Europe	Portugal	Portuguese	538	PRT	-0.01349	0.00291	0.00155	0.00645	0.00236	0.004	0.00573	0.00279	0.00347	0.00151	0.0017	0.00258	0.00167	0.00478	0.00419	0.00191	0.00161	*	0.00050+-0.0003	0.00000+-0.0000	0.00099+-0.0003	0.00069+-0.0003	0.00000+-0.0000	0.00000+-0.0000	0.00040+-0.0002	0.00010+-0.0001	0.00337+-0.0006	0.00000+-0.0000	0.00376+-0.0006	0.00000+-0.0000	0.00000+-0.0000	0.00000+-0.0000	0.00000+-0.0000	0.00000+-0.0000	0.00010+-0.0001	0.00307+-0.0005	Gonzalez et al. 2003 (298); Prieto et al. 2011 (240)
Southern Europe	Slovenia	Slovenians	201	SVN	-0.01874	0.00076	0.00308	0.00176	0.00198	0.00037	0.00614	0.00341	0.00556	0.00245	0.001	0.00051	0.00094	0.00521	0.00209	0.00594	0.00475	0.00668	*	0.00000+-0.0000	0.04445+-0.0019	0.31423+-0.0040	0.00000+-0.0000	0.00257+-0.0005	0.04396+-0.0021	0.02218+-0.0015	0.18909+-0.0035	0.02198+-0.0015	0.20582+-0.0041	0.00000+-0.0000	0.00000+-0.0000	0.00000+-0.0000	0.00000+-0.0000	0.00000+-0.0000	0.00000+-0.0000	0.00000+-0.0000	Malyarchuk et al. 2003 (104); Šarac et al. 2014 (97)
Southern Europe	Spain	Spaniards	592	ESP	-0.00889	0.01302	0.01106	0.00883	0.01408	0.01283	0.01583	0.01183	0.01429	0.00699	0.01389	0.01124	0.0129	0.01051	0.01235	0.00973	0.01391	0.01112	0.0151	*	0.00000+-0.0000	0.00000+-0.0000	0.00000+-0.0000	0.00000+-0.0000	0.00000+-0.0000	0.00000+-0.0000	0.00000+-0.0000	0.00000+-0.0000	0.00000+-0.0000	0.00000+-0.0000	0.00000+-0.0000	0.00000+-0.0000	0.00000+-0.0000	0.00000+-0.0000	0.00000+-0.0000	0.00000+-0.0000	Alvarez et al. 2007 (307); Prieto et al. 2011 (285)
Northern Europe	Denmark	Danish	201	DNK	-0.01089	0.00455	0.00269	0.00133	0.00189	0.00629	0.00132	0.00425	0.00385	0.00284	0.003	0.0029	0.0037	0.00453	0.00294	0.00212	0.0029	0.00565	0.00335	0.01367	*	0.09385+-0.0026	0.00000+-0.0000	0.00010+-0.0001	0.00129+-0.0004	0.01069+-0.0010	0.10534+-0.0028	0.03515+-0.0018	0.12078+-0.0029	0.00000+-0.0000	0.00000+-0.0000	0.00000+-0.0000	0.00020+-0.0001	0.00000+-0.0000	0.00772+-0.0008	0.00119+-0.0003	Mikkelsen et al. 2010 (201)
Northern Europe	Estonia	Estonians	117	EST	-0.01512	0.00489	0.00621	0.0039	0.00193	0.00342	0.00836	0.00854	0.01129	0.00623	0.00382	0.00415	0.00353	0.01186	0.00611	0.00673	0.00879	0.00892	0.00075	0.02108	0.00345	*	0.00000+-0.0000	0.00713+-0.0009	0.08682+-0.0029	0.00366+-0.0005	0.13415+-0.0033	0.00020+-0.0001	0.02911+-0.0015	0.00000+-0.0000	0.00000+-0.0000	0.00000+-0.0000	0.00010+-0.0001	0.00000+-0.0000	0.01297+-0.0011	0.00020+-0.0001	Lappalainen et al. 2008 (117)
Northern Europe	Finland	Finns	602	FIN	0.00317	0.01979	0.02036	0.02985	0.03044	0.01627	0.03268	0.02366	0.02478	0.02292	0.0204	0.01901	0.01797	0.01981	0.02001	0.02482	0.02666	0.01969	0.02306	0.02388	0.02961	0.02463	*	0.00000+-0.0000	0.00000+-0.0000	0.00000+-0.0000	0.00000+-0.0000	0.00000+-0.0000	0.00000+-0.0000	0.00000+-0.0000	0.00000+-0.0000	0.00000+-0.0000	0.00000+-0.0000	0.00000+-0.0000	0.00000+-0.0000	0.00000+-0.0000	Hedman et al. 2007 (200); Meinilä et al. 2001 (402)
Northern Europe	Latvia	Latvians	413	LVA	-0.00716	0.0059	0.00609	0.0094	0.00877	0.00689	0.01257	0.00457	0.00985	0.00752	0.00352	0.00302	0.00458	0.00586	0.00518	0.00916	0.00859	0.0078	0.00576	0.01766	0.00933	0.0071	0.02161	*	0.00158+-0.0004	0.00000+-0.0000	0.00000+-0.0000	0.00000+-0.0000	0.00000+-0.0000	0.00000+-0.0000	0.00000+-0.0000	0.00000+-0.0000	0.00000+-0.0000	0.00000+-0.0000	0.00000+-0.0000	0.00000+-0.0000	Pliss et al. 2006 (299); Lappalainen et al. 2008 (114)
Northern Europe	Lithuania	Lithunians	343	LTU	-0.01519	0.00134	0.00219	0.00601	0.0041	0.00174	0.00988	0.00274	0.00768	0.00279	0.002	0.0006	0.00106	0.0043	0.00217	0.00457	0.00655	0.00402	0.00271	0.01461	0.00615	0.00285	0.01471	0.00429	*	0.00455+-0.0007	0.00842+-0.0008	0.00010+-0.0001	0.01010+-0.0010	0.00000+-0.0000	0.00000+-0.0000	0.00000+-0.0000	0.00000+-0.0000	0.00000+-0.0000	0.00000+-0.0000	0.00000+-0.0000	Kasperavičiūtė et al. 2004 (180); Lappalainen et al. 2008 (163)
Northern Europe	Sweden	Swedes	603	SWE	-0.00968	0.0023	0.00139	0.00436	0.00415	0.00277	0.00573	0.00287	0.00481	0.0033	0.00144	0.00153	0.00152	0.00204	0.00208	0.00346	0.003	0.00393	0.00289	0.01192	0.00353	0.00672	0.01804	0.00544	0.00285	*	0.05386+-0.0024	0.00743+-0.0009	0.04227+-0.0021	0.00000+-0.0000	0.00000+-0.0000	0.00000+-0.0000	0.00000+-0.0000	0.00000+-0.0000	0.00000+-0.0000	0.00000+-0.0000	Lappalainen et al. 2008 (307); Tillmar et al. 2010 (296)
Western Europe	Austria	Austrians	273	AUT	-0.00935	0.00425	0.00118	0.00328	0.00218	0.00215	0.00395	0.00466	0.00477	0.00309	0.00176	0.00325	0.00233	0.006	0.0045	0.0023	0.0022	0.00389	0.00115	0.01395	0.00193	0.00231	0.02445	0.00755	0.00357	0.00169	*	0.00099+-0.0003	0.03307+-0.0018	0.00000+-0.0000	0.00000+-0.0000	0.00000+-0.0000	0.00000+-0.0000	0.00000+-0.0000	0.00030+-0.0002	0.00030+-0.0002	Brandstätter et al. 2007b (273)
Western Europe	France	French	868	FRA	-0.01068	0.00186	0.00166	0.003	0.00436	0.00423	0.00326	0.00145	0.00347	0.00103	0.00197	0.00086	0.00157	0.0009	0.00092	0.00364	0.00241	0.00372	0.00253	0.01086	0.00219	0.01027	0.02187	0.00657	0.0042	0.00155	0.00397	*	0.02495+-0.0015	0.00000+-0.0000	0.00000+-0.0000	0.00000+-0.0000	0.00000+-0.0000	0.00000+-0.0000	0.00000+-0.0000	0.00000+-0.0000	Richard et al. 2007 (868)
Western Europe	Germany	Germans	399	DEU	-0.01298	0.00082	0.00112	0.00151	-0.00058	0.00164	0.00374	0.00083	0.00306	0.0006	0.00042	0.00033	0.00055	0.00416	0.00137	0.0024	0.00163	0.00289	0.00087	0.01255	0.00146	0.00444	0.02505	0.00698	0.00285	0.00142	0.00232	0.00145	*	0.00000+-0.0000	0.00000+-0.0000	0.00000+-0.0000	0.00000+-0.0000	0.00000+-0.0000	0.00000+-0.0000	0.00000+-0.0000	Brandstätter et al. 2006 (100); Poetsch et al. 2003 (299)
Central Asia	Kazakhstan	Kazakhs	256	KAZ	0.00731	0.05726	0.06464	0.07236	0.05876	0.07167	0.05602	0.05627	0.0569	0.05591	0.06655	0.06463	0.06157	0.06532	0.06626	0.05445	0.0673	0.05496	0.07059	0.07112	0.06006	0.06082	0.07398	0.0671	0.06234	0.06936	0.06494	0.07434	0.06581	*	0.00446+-0.0007	0.00079+-0.0003	0.00000+-0.0000	0.00000+-0.0000	0.00000+-0.0000	0.00000+-0.0000	Irwin et al. 2010 (256)
Central Asia	Kyrgyzstan	Kyrgyzs	249	KGZ	0.0238	0.07246	0.08006	0.08917	0.07695	0.08684	0.07557	0.07056	0.07209	0.07082	0.08474	0.08107	0.07785	0.08383	0.08425	0.06748	0.086	0.07189	0.08819	0.0837	0.07764	0.07696	0.0846	0.08415	0.07671	0.0871	0.08235	0.09443	0.08325	0.00495	*	0.00000+-0.0000	0.00000+-0.0000	0.00000+-0.0000	0.00000+-0.0000	0.00000+-0.0000	Irwin et al. 2010 (249)
Central Asia	Uzbekistan	Uzbeks	328	UZB	-0.00519	0.03331	0.03584	0.04547	0.03384	0.04231	0.03459	0.03026	0.0306	0.03034	0.03879	0.03637	0.03454	0.03811	0.03876	0.02871	0.03733	0.02865	0.04364	0.04575	0.0361	0.0397	0.05034	0.04018	0.03686	0.04073	0.03858	0.04337	0.03746	0.0051	0.00992	*	0.00000+-0.0000	0.00000+-0.0000	0.00000+-0.0000	0.00000+-0.0000	Irwin et al. 2010 (328)
Southern Asia	Iran (Islamic Republic of)	Iranians, Gilaki, Lur, Mazandarian	511	IRN	-0.01073	0.00717	0.00831	0.0114	0.00665	0.01113	0.00626	0.00886	0.00825	0.00483	0.01086	0.0098	0.00891	0.01254	0.01057	0.00399	0.00788	0.00784	0.01235	0.0236	0.00695	0.01002	0.03193	0.01853	0.01202	0.01305	0.01094	0.01155	0.00921	0.05456	0.06545	0.03044	*	0.00000+-0.0000	0.02099+-0.0013	0.00228+-0.0005	Metspalu et al. 2004 (436); Quintana-Murci et al. 2004 (75)
Southern Asia	Pakistan	Hunza Burusho, Pakistani, Parsi, Sindhi, Pathan, Baluch, Brahui, Makrani	551	PAK	0.00454	0.03046	0.0334	0.04345	0.03408	0.04102	0.03446	0.02701	0.02871	0.02764	0.03718	0.0344	0.03254	0.03586	0.03789	0.02771	0.03477	0.02891	0.04394	0.04551	0.03771	0.04551	0.05144	0.03851	0.03776	0.03969	0.04309	0.03886	0.03583	0.02653	0.03135	0.01257	0.02428	*	0.00000+-0.0000	0.00000+-0.0000	Quintana-Murci et al. 2004 (221); Quintana-Murci et al. 2004 (100); Rakha et al. 2011 (230)
Western Asia	Iraq	Iraqi	222	IRQ	-0.0129	0.00974	0.00817	0.01054	0.00304	0.01231	0.00522	0.00954	0.00869	0.00575	0.01093	0.01207	0.01008	0.01632	0.01393	0.00334	0.0052	0.00723	0.01221	0.02475	0.00544	0.00629	0.03963	0.01619	0.01396	0.01279	0.00746	0.01399	0.00879	0.0516	0.06518	0.0303	0.00255	0.02942	*	0.01089+-0.0010	Al-Zahery et al. 2003 (52); Al-Zahery et al. 2011 (170)
Western Asia	Turkey	Turks	274	TUR	-0.01767	0.00504	0.00388	0.01094	0.00582	0.00916	0.00631	0.00561	0.00443	0.00229	0.00776	0.00688	0.00531	0.00788	0.00854	0.00132	0.00344	0.00339	0.01113	0.01753	0.00603	0.01082	0.02371	0.01243	0.00845	0.00741	0.00659	0.00751	0.00677	0.03907	0.0501	0.01846	0.00376	0.01853	0.0036	*	Quintana-Murci et al. 2004 (50); Serin et al. 2016 (224)
Slatkin Fst values
Region	Country	Population	N	Abbreviation																																					References
			15376		ROU-med	BLR	BGR	CZE	HUN	POL	ROU-D	ROU-M	ROU-T	ROU-W	RUS	SVK	UKR	BIH	HRV	GRC	ITA	PRT	SVN	ESP	DNK	EST	FIN	LVA	LTU	SWE	AUT	FRA	DEU	KAZ	KGZ	UZB	IRN	PAK	IRQ	TUR
Eastern Europe	Romania	Medieval population	8	ROU-med	0	0	0	0	0	0	0	0	0	0	0	0	0	0	0	0	0	0	0	0	0	0	0.00318	0	0	0	0	0	0	0.00737	0.02438	0	0	0.00456	0	0	This study
Eastern Europe	Belarus	Belorussians	260	BLR	0	0	0.00116	0.00329	0.00162	0.00169	0.00525	0.00061	0.00473	0	0.0006	0	0	0.00169	0.0001	0.00254	0.00349	0.00291	0.00076	0.01319	0.00457	0.00491	0.02019	0.00593	0.00135	0.00231	0.00426	0.00186	0.00082	0.06074	0.07812	0.03445	0.00722	0.03142	0.00983	0.00507	Kushniarevich et al. 2015 (260)
Eastern Europe	Bulgaria	Bulgarians	850	BGR	0	0.00116	0	0.00358	0.00229	0.00244	0.00376	0.00071	0.00303	0	0.00128	0.00135	0.00091	0.0024	0.00225	0.00037	0.00133	0.00155	0.00309	0.01119	0.0027	0.00625	0.02078	0.00613	0.00219	0.00139	0.00118	0.00167	0.00112	0.0691	0.08703	0.03718	0.00838	0.03455	0.00824	0.00389	Karachanak et al. 2012 (850)
Eastern Europe	Czechia	Czechs	358	CZE	0	0.00329	0.00358	0	0.00033	0.00468	0.00358	0.00361	0.00739	0.00017	0.00352	0.00234	0.00311	0.00524	0.0032	0.00361	0.00404	0.00649	0.00176	0.00891	0.00133	0.00392	0.03077	0.00949	0.00605	0.00438	0.00329	0.00301	0.00151	0.078	0.0979	0.04764	0.01153	0.04543	0.01065	0.01106	Kushniarevich et al. 2015 (94); Malyarchuk et al. 2006 (179); Mielnik-Sikorska et al. 2013 (85)
Eastern Europe	Hungary	Hungarians	211	HUN	0	0.00162	0.00229	0.00033	0	0.00344	0.00442	0.00228	0.0042	0.00116	0.00151	0.00218	0.00107	0.00849	0.00463	0.00222	0.00087	0.00236	0.00198	0.01428	0.00189	0.00193	0.0314	0.00885	0.00412	0.00416	0.00219	0.00437	0	0.06243	0.08337	0.03503	0.0067	0.03528	0.00305	0.00585	Irwin et al. 2007 (211)
Eastern Europe	Poland	Poles	403	POL	0	0.00169	0.00244	0.00468	0.00344	0	0.00821	0.00405	0.00557	0.00292	0.0011	0.00135	0.00096	0.00635	0.00331	0.00411	0.00497	0.00402	0.00037	0.013	0.00633	0.00343	0.01654	0.00694	0.00174	0.00278	0.00216	0.00425	0.00164	0.0772	0.09509	0.04418	0.01125	0.04277	0.01247	0.00925	Mielnik-Sikorska et al. 2013 (403)
Eastern Europe	Romania (Dobrudja)	Romanians from Dobrudja	105	ROU-D	0	0.00525	0.00376	0.00358	0.00442	0.00821	0	0.00427	0.00142	0.00159	0.00429	0.00523	0.00473	0.00491	0.00459	0.00419	0.00215	0.00576	0.00617	0.01609	0.00132	0.00843	0.03378	0.01273	0.00998	0.00576	0.00397	0.00327	0.00376	0.05934	0.08175	0.03583	0.0063	0.03569	0.00525	0.00635	Bosch et al. 2006 (59); Cocoș et al. 2017 (46)
Eastern Europe	Romania (Moldavia)	Romanians from Moldavia	235	ROU-M	0	0.00061	0.00071	0.00361	0.00228	0.00405	0.00427	0	0.00227	0	0.00132	5e-05	0.00088	0.00229	0.002	0.00263	0.00253	0.0028	0.00342	0.01197	0.00427	0.00861	0.02424	0.00459	0.00275	0.00288	0.00468	0.00146	0.00083	0.05962	0.07592	0.0312	0.00894	0.02776	0.00963	0.00564	Cocoș et al. 2017 (235)
Eastern Europe	Romania (Transylvania)	Romanians, Csángó, Szekler from Transylvania	567	ROU-T	0	0.00473	0.00303	0.00739	0.0042	0.00557	0.00142	0.00227	0	0.00124	0.00457	0.00414	0.00393	0.0051	0.00575	0.00293	0.00248	0.00348	0.00559	0.0145	0.00386	0.01142	0.02541	0.00994	0.00774	0.00483	0.00479	0.00348	0.00307	0.06034	0.07769	0.03157	0.00832	0.02956	0.00876	0.00445	Brandstätter et al. 2007a (360); Cocoș et al. 2017 (207)
Eastern Europe	Romania (Wallachia)	Romanians from Wallachia	272	ROU-W	0	0	0	0.00017	0.00116	0.00292	0.00159	0	0.00124	0	0.00135	0.00037	0	0.00241	0.00159	0.00022	0.00071	0.00152	0.00246	0.00704	0.00285	0.00627	0.02346	0.00757	0.0028	0.00331	0.0031	0.00104	0.0006	0.05922	0.07621	0.03129	0.00485	0.02843	0.00578	0.0023	Bosch et al. 2006 (46); Cocoș et al. 2017 (226)
Eastern Europe	Russian Federation	Russians	843	RUS	0	0.0006	0.00128	0.00352	0.00151	0.0011	0.00429	0.00132	0.00457	0.00135	0	0.0002	0.00029	0.00254	0.00095	0.00374	0.00243	0.0017	0.001	0.01409	0.00301	0.00384	0.02082	0.00353	0.00201	0.00144	0.00177	0.00198	0.00042	0.07129	0.09259	0.04036	0.01098	0.03861	0.01105	0.00782	Kushniarevich et al. 2015 (518); Malyarchuk et al. 2004 (325)
Eastern Europe	Slovakia	Slovaks	580	SVK	0	0	0.00135	0.00234	0.00218	0.00135	0.00523	5e-05	0.00414	0.00037	0.0002	0	0	0.00154	0.00017	0.00291	0.00322	0.00259	0.00051	0.01137	0.00291	0.00417	0.01938	0.00303	0.0006	0.00153	0.00326	0.00086	0.00033	0.0691	0.08823	0.03774	0.0099	0.03562	0.01222	0.00693	Lehocký et al. 2008 (374); Malyarchuk et al. 2008 (206)
Eastern Europe	Ukraine	Ukranians	765	UKR	0	0	0.00091	0.00311	0.00107	0.00096	0.00473	0.00088	0.00393	0	0.00029	0	0	0.00253	0.00149	0.00236	0.00227	0.00167	0.00094	0.01307	0.00371	0.00354	0.01829	0.0046	0.00107	0.00153	0.00234	0.00157	0.00055	0.06561	0.08442	0.03578	0.00899	0.03364	0.01019	0.00534	Mielnik-Sikorska et al. 2013 (158); Pshenichnov et al. 2013 (607)
Southern Europe	Bosnia and Herzegovina	Bosnians, Herzegovinians	513	BIH	0	0.00169	0.0024	0.00524	0.00849	0.00635	0.00491	0.00229	0.0051	0.00241	0.00254	0.00154	0.00253	0	0.00018	0.0047	0.00493	0.0048	0.00524	0.01062	0.00455	0.012	0.02021	0.0059	0.00432	0.00204	0.00604	0.0009	0.00417	0.06989	0.09151	0.03962	0.0127	0.0372	0.01659	0.00794	Malyarchuk et al. 2003 (144); Šarac et al. 2014 (369)
Southern Europe	Croatia	Croatians	488	HRV	0	0.0001	0.00225	0.0032	0.00463	0.00331	0.00459	0.002	0.00575	0.00159	0.00095	0.00017	0.00149	0.00018	0	0.00456	0.00452	0.00421	0.0021	0.01251	0.00295	0.00615	0.02042	0.00521	0.00218	0.00209	0.00452	0.00092	0.00137	0.07096	0.092	0.04032	0.01068	0.03939	0.01412	0.00862	Šarac et al. 2014 (488)
Southern Europe	Greece	Greeks	319	GRC	0	0.00254	0.00037	0.00361	0.00222	0.00411	0.00419	0.00263	0.00293	0.00022	0.00374	0.00291	0.00236	0.0047	0.00456	0	0.00183	0.00191	0.00597	0.00983	0.00212	0.00677	0.02545	0.00925	0.00459	0.00347	0.00231	0.00365	0.00241	0.05759	0.07236	0.02956	0.004	0.0285	0.00335	0.00132	Irwin et al. 2008 (319)
Southern Europe	Italy	Italians	1058	ITA	0	0.00349	0.00133	0.00404	0.00087	0.00497	0.00215	0.00253	0.00248	0.00071	0.00243	0.00322	0.00227	0.00493	0.00452	0.00183	0	0.00162	0.00478	0.01411	0.00291	0.00887	0.02739	0.00867	0.00659	0.00301	0.0022	0.00241	0.00163	0.07215	0.09409	0.03878	0.00794	0.03602	0.00523	0.00345	Achilli et al. 2007 (322); Ottoni et al. 2009 (341); Turchi et al. 2008 (395)
Southern Europe	Portugal	Portuguese	538	PRT	0	0.00291	0.00155	0.00649	0.00236	0.00402	0.00576	0.0028	0.00348	0.00152	0.0017	0.00259	0.00167	0.0048	0.00421	0.00191	0.00162	0	0.00673	0.01124	0.00568	0.009	0.02009	0.00786	0.00403	0.00394	0.0039	0.00374	0.0029	0.05816	0.07745	0.02949	0.0079	0.02978	0.00729	0.0034	Gonzalez et al. 2003 (298); Prieto et al. 2011 (240)
Southern Europe	Slovenia	Slovenians	201	SVN	0	0.00076	0.00309	0.00176	0.00198	0.00037	0.00617	0.00342	0.00559	0.00246	0.001	0.00051	0.00094	0.00524	0.0021	0.00597	0.00478	0.00673	0	0.01533	0.00336	0.00075	0.0236	0.00579	0.00272	0.0029	0.00115	0.00253	0.00087	0.07595	0.09672	0.04563	0.0125	0.04596	0.01236	0.01126	Malyarchuk et al. 2003 (104); Šarac et al. 2014 (97)
Southern Europe	Spain	Spaniards	592	ESP	0	0.01319	0.01119	0.00891	0.01428	0.013	0.01609	0.01197	0.0145	0.00704	0.01409	0.01137	0.01307	0.01062	0.01251	0.00983	0.01411	0.01124	0.01533	0	0.01386	0.02153	0.02446	0.01798	0.01483	0.01207	0.01414	0.01098	0.0127	0.07657	0.09135	0.04795	0.02418	0.04768	0.02537	0.01785	Alvarez et al. 2007 (307); Prieto et al. 2011 (285)
Northern Europe	Denmark	Danish	201	DNK	0	0.00457	0.0027	0.00133	0.00189	0.00633	0.00132	0.00427	0.00386	0.00285	0.00301	0.00291	0.00371	0.00455	0.00295	0.00212	0.00291	0.00568	0.00336	0.01386	0	0.00346	0.03052	0.00942	0.00618	0.00355	0.00193	0.00219	0.00146	0.0639	0.08418	0.03745	0.007	0.03919	0.00547	0.00607	Mikkelsen et al. 2010 (201)
Northern Europe	Estonia	Estonians	117	EST	0	0.00491	0.00625	0.00392	0.00193	0.00343	0.00843	0.00861	0.01142	0.00627	0.00384	0.00417	0.00354	0.012	0.00615	0.00677	0.00887	0.009	0.00075	0.02153	0.00346	0	0.02526	0.00715	0.00286	0.00677	0.00232	0.01037	0.00446	0.06476	0.08338	0.04134	0.01012	0.04767	0.00633	0.01094	Lappalainen et al. 2008 (117)
Northern Europe	Finland	Finns	602	FIN	0.00318	0.02019	0.02078	0.03077	0.0314	0.01654	0.03378	0.02424	0.02541	0.02346	0.02082	0.01938	0.01829	0.02021	0.02042	0.02545	0.02739	0.02009	0.0236	0.02446	0.03052	0.02526	0	0.02209	0.01493	0.01837	0.02506	0.02236	0.02569	0.07989	0.09242	0.05301	0.03298	0.05423	0.04126	0.02428	Hedman et al. 2007 (200); Meinilä et al. 2001 (402)
Northern Europe	Latvia	Latvians	413	LVA	0	0.00593	0.00613	0.00949	0.00885	0.00694	0.01273	0.00459	0.00994	0.00757	0.00353	0.00303	0.0046	0.0059	0.00521	0.00925	0.00867	0.00786	0.00579	0.01798	0.00942	0.00715	0.02209	0	0.00431	0.00547	0.00761	0.00661	0.00703	0.07193	0.09188	0.04187	0.01888	0.04006	0.01645	0.01259	Pliss et al. 2006 (299); Lappalainen et al. 2008 (114)
Northern Europe	Lithuania	Lithunians	343	LTU	0	0.00135	0.00219	0.00605	0.00412	0.00174	0.00998	0.00275	0.00774	0.0028	0.00201	0.0006	0.00107	0.00432	0.00218	0.00459	0.00659	0.00403	0.00272	0.01483	0.00618	0.00286	0.01493	0.00431	0	0.00286	0.00358	0.00422	0.00286	0.06649	0.08309	0.03827	0.01217	0.03924	0.01416	0.00853	Kasperavičiūtė et al. 2004 (180); Lappalainen et al. 2008 (163)
Northern Europe	Sweden	Swedes	603	SWE	0	0.00231	0.00139	0.00438	0.00416	0.00278	0.00576	0.00288	0.00483	0.00331	0.00144	0.00153	0.00153	0.00204	0.00209	0.00347	0.00301	0.00394	0.0029	0.01207	0.00355	0.00677	0.01837	0.00547	0.00286	0	0.00169	0.00155	0.00143	0.07453	0.09541	0.04246	0.01323	0.04133	0.01296	0.00747	Lappalainen et al. 2008 (307); Tillmar et al. 2010 (296)
Western Europe	Austria	Austrians	273	AUT	0	0.00426	0.00118	0.00329	0.00219	0.00216	0.00397	0.00468	0.00479	0.0031	0.00177	0.00326	0.00234	0.00604	0.00452	0.00231	0.0022	0.0039	0.00115	0.01414	0.00193	0.00232	0.02506	0.00761	0.00358	0.00169	0	0.00399	0.00233	0.06945	0.08974	0.04013	0.01107	0.04503	0.00752	0.00663	Brandstätter et al. 2007b (273)
Western Europe	France	French	868	FRA	0	0.00186	0.00167	0.00301	0.00437	0.00425	0.00327	0.00146	0.00348	0.00104	0.00198	0.00086	0.00157	0.0009	0.00092	0.00365	0.00241	0.00374	0.00253	0.01098	0.00219	0.01037	0.02236	0.00661	0.00422	0.00155	0.00399	0	0.00145	0.08031	0.10428	0.04534	0.01168	0.04043	0.01418	0.00756	Richard et al. 2007 (868)
Western Europe	Germany	Germans	399	DEU	0	0.00082	0.00112	0.00151	0	0.00164	0.00376	0.00083	0.00307	0.0006	0.00042	0.00033	0.00055	0.00417	0.00137	0.00241	0.00163	0.0029	0.00087	0.0127	0.00146	0.00446	0.02569	0.00703	0.00286	0.00143	0.00233	0.00145	0	0.07044	0.09081	0.03892	0.00929	0.03716	0.00887	0.00682	Brandstätter et al. 2006 (100); Poetsch et al. 2003 (299)
Central Asia	Kazakhstan	Kazakhs	256	KAZ	0.00737	0.06074	0.0691	0.078	0.06243	0.0772	0.05934	0.05962	0.06034	0.05922	0.07129	0.0691	0.06561	0.06989	0.07096	0.05759	0.07215	0.05816	0.07595	0.07657	0.0639	0.06476	0.07989	0.07193	0.06649	0.07453	0.06945	0.08031	0.07044	0	0.00498	0.00513	0.0577	0.02726	0.05441	0.04066	Irwin et al. 2010 (256)
Central Asia	Kyrgyzstan	Kyrgyzs	249	KGZ	0.02438	0.07812	0.08703	0.0979	0.08337	0.09509	0.08175	0.07592	0.07769	0.07621	0.09259	0.08823	0.08442	0.09151	0.092	0.07236	0.09409	0.07745	0.09672	0.09135	0.08418	0.08338	0.09242	0.09188	0.08309	0.09541	0.08974	0.10428	0.09081	0.00498	0	0.01001	0.07004	0.03236	0.06972	0.05274	Irwin et al. 2010 (249)
Central Asia	Uzbekistan	Uzbeks	328	UZB	0	0.03445	0.03718	0.04764	0.03503	0.04418	0.03583	0.0312	0.03157	0.03129	0.04036	0.03774	0.03578	0.03962	0.04032	0.02956	0.03878	0.02949	0.04563	0.04795	0.03745	0.04134	0.05301	0.04187	0.03827	0.04246	0.04013	0.04534	0.03892	0.00513	0.01001	0	0.0314	0.01273	0.03125	0.01881	Irwin et al. 2010 (328)
Southern Asia	Iran (Islamic Republic of)	Iranians, Gilaki, Lur, Mazandarian	511	IRN	0	0.00722	0.00838	0.01153	0.0067	0.01125	0.0063	0.00894	0.00832	0.00485	0.01098	0.0099	0.00899	0.0127	0.01068	0.004	0.00794	0.0079	0.0125	0.02418	0.007	0.01012	0.03298	0.01888	0.01217	0.01323	0.01107	0.01168	0.00929	0.0577	0.07004	0.0314	0	0.02488	0.00255	0.00377	Metspalu et al. 2004 (436); Quintana-Murci et al. 2004 (75)
Southern Asia	Pakistan	Hunza Burusho, Pakistani, Parsi, Sindhi, Pathan, Baluch, Brahui, Makrani	551	PAK	0.00456	0.03142	0.03455	0.04543	0.03528	0.04277	0.03569	0.02776	0.02956	0.02843	0.03861	0.03562	0.03364	0.0372	0.03939	0.0285	0.03602	0.02978	0.04596	0.04768	0.03919	0.04767	0.05423	0.04006	0.03924	0.04133	0.04503	0.04043	0.03716	0.02726	0.03236	0.01273	0.02488	0	0.03031	0.01888	Quintana-Murci et al. 2004 (221); Quintana-Murci et al. 2004 (100); Rakha et al. 2011 (230)
Western Asia	Iraq	Iraqi	222	IRQ	0	0.00983	0.00824	0.01065	0.00305	0.01247	0.00525	0.00963	0.00876	0.00578	0.01105	0.01222	0.01019	0.01659	0.01412	0.00335	0.00523	0.00729	0.01236	0.02537	0.00547	0.00633	0.04126	0.01645	0.01416	0.01296	0.00752	0.01418	0.00887	0.05441	0.06972	0.03125	0.00255	0.03031	0	0.00361	Al-Zahery et al. 2003 (52); Al-Zahery et al. 2011 (170)
Western Asia	Turkey	Turks	274	TUR	0	0.00507	0.00389	0.01106	0.00585	0.00925	0.00635	0.00564	0.00445	0.0023	0.00782	0.00693	0.00534	0.00794	0.00862	0.00132	0.00345	0.0034	0.01126	0.01785	0.00607	0.01094	0.02428	0.01259	0.00853	0.00747	0.00663	0.00756	0.00682	0.04066	0.05274	0.01881	0.00377	0.01888	0.00361	0	Quintana-Murci et al. 2004 (50); Serin et al. 2016 (224)
