# Supplementary material for: Maternal DNA lineages at the gate of Europe in the 10th century AD
Source: PLoS One. 2018 Mar 14;13(3):e0193578. doi: 10.1371/journal.pone.0193578 (PMC5851556; doi:10.1371/journal.pone.0193578)
Supplement: S10 Table — HVS-I and HVS-II motifs of the researchers who had been in contact with the ancient samples. (XLSX) [file pone.0193578.s014.xlsx]

## Sheet: S10
S10 Table. Mitochondrial haplotypes (HVS-I and HVS-II) of the researchers who had been in contact with the ancient samples.
Researcher	HVS-I haplotype based on rCRS [1]	HVS-II haplotype based on rCRS [1]
Molecular anthropologist 1	16185T	239C 263G 315.1C
Molecular anthropologist 2	16069T 16126C	73G 185A 228A 263G 295T
Molecular anthropologist 3	16274A 16311C	263G 309.1C 315.1C
Molecular anthropologist 4	16092C 16224C 16311C	73G 146C 263G 315.1C
Anthropologist	16189C 16265.1C 16270T	150T 152C 194T 263G
Archaeologist 1	16311C	263G
Archaeologist 2	16080G 16189C	n.a.*
* n.a.: not analyzed
References
1. Andrews RM, Kubacka I, Chinnery PF, Lightowlers RN, Turnbull DM, Howell N. Reanalysis and revision of the Cambridge reference sequence for human mitochondrial DNA. Nat Genet. 1999; 23(2):147. doi: 10.1038/13779. PMID: 10508508.
